# Supplementary material for: Interaction analysis of lipid accumulation product and family history of diabetes on impaired fasting glucose and diabetes risk in population with normotension in Eastern China: a community-based cross-sectional survey
Source: Arch Public Health. 2022 Oct 1;80:217. doi: 10.1186/s13690-022-00972-6 (PMC9526958; doi:10.1186/s13690-022-00972-6)
Supplement: Supplementary file 1 — Additional file 1. [file 13690_2022_972_MOESM1_ESM.xlsx]

## Sheet: Sheet1
number	sex	age	degree of education	marriage groups	HB	FBG	diabetes	two groups	family history	TC	TG	height	weight	BMI	BMI groups	obesity	WC	central obesity	WHtR	SBP	DBP	hypertension	smoking groups	drinking groups	dietary habit	exercising habit	LAP	LAP groups	LAP33.54	LAP vs family history
159	1	68	2	2	132	8.61	3	1	0	3.7	1.3	168	68	24.09	3	0	88	0	0.52	139	88	2	2	2	2	3	29.9	3	0	1
160	2	60	2	2	125	5.4	1	0	0	5.25	1.02	166	63	22.86	2	0	85	1	0.51	136	79	2	2	2	2	3	27.54	2	0	2
176	1	64	2	1	131	4.49	1	0	0	4.2	0.6	155	51	21.23	2	0	70	0	0.45	138	82	2	2	2	2	3	3	1	0	1
295	1	57	1	1	76	8.26	3	1	1	4.41	0.74	176	88	28.41	4	1	98	1	0.56	135	83	2	2	2	2	3	24.42	2	0	2
296	1	66	2	1	154	4.39	1	0	0	4.05	1.63	173	69	23.05	2	0	89	0	0.51	135	80	2	2	2	2	3	39.12	3	1	3
297	1	62	1	1	144	8.19	3	1	0	4.65	1.42	168	58	20.55	2	0	78	0	0.46	135	84	2	2	2	2	3	18.46	2	0	1
337	1	57	1	1	153	5.65	1	0	0	19.8	2.2	168	70	24.8	3	0	84	0	0.5	134	88	2	2	2	2	3	41.8	3	1	3
338	2	55	2	1	113	5.28	1	0	0	5.1	1.1	155.5	52.6	21.75	2	0	79	0	0.51	138	89	2	2	2	2	1	23.1	2	0	1
343	2	61	1	1	122	4.86	1	0	1	5.98	1.17	154	71	29.94	4	1	97	1	0.63	139	78	2	2	2	2	3	45.63	3	1	4
344	2	56	1	1	141	6.34	2	1	0	9	2.4	156	56	23.01	2	0	78	0	0.5	134	88	2	2	2	2	3	48	4	1	3
384	1	60	1	2	113	12.96	3	1	1	4.4	0.74	171	89	30.44	4	1	99	1	0.58	138	88	2	2	2	2	3	25.16	2	0	2
397	1	59	2	2	136	6.1	2	1	0	4.7	1.6	175	82	26.78	3	0	100	1	0.57	138	85	2	2	2	2	3	56	4	1	3
398	2	69	1	1	124	5.31	1	0	0	4.55	0.89	150	41	18.22	1	0	81	0	0.54	138	80	2	2	2	3	1	20.47	2	0	1
399	2	66	1	2	147	5.19	1	0	1	4.89	2.45	148	65	29.67	4	1	90	1	0.61	133	83	2	2	2	2	3	78.4	4	1	4
400	1	65	1	1	134	5.02	1	0	0	3.4	1.4	166	66	23.95	2	0	71	0	0.43	133	85	2	2	2	2	3	8.4	1	0	1
407	1	69	1	1	117	4.88	1	0	0	2.9	0.9	166.5	60.4	21.79	2	0	85	0	0.51	132	54	2	2	2	2	1	18	1	0	1
430	2	65	2	1	108	5.15	1	0	1	4.8	1.1	155	70	29.14	4	1	84	0	0.54	135	83	2	2	2	2	3	28.6	2	0	2
454	2	55	2	1	133	5.19	1	0	0	5.36	1.15	164	67.5	25.1	3	0	80	0	0.49	139	86	2	2	2	2	3	25.3	2	0	1
465	1	69	1	1	135	5.27	1	0	0	4.5	13	170.5	72.6	24.97	3	0	98	1	0.57	138	77	2	2	2	3	1	429	4	1	3
491	2	56	1	1	110	4.53	1	0	0	4.8	7.3	161.5	55.9	21.43	2	0	78	0	0.48	135	81	2	2	1	2	1	146	4	1	3
496	1	57	2	1	140	8.05	3	1	1	4.09	1.57	170	79	27.34	3	0	90	1	0.53	139	84	2	2	2	2	3	39.25	3	1	3
497	1	59	1	1	144	4.11	1	0	0	5.07	1.91	164	72	26.77	3	0	89	0	0.54	136	85	2	2	2	2	1	45.84	3	1	3
498	2	58	1	2	134	5.86	1	0	0	3.43	1.22	148	58	26.48	3	0	90	1	0.61	131	80	2	2	2	2	3	39.04	3	1	3
504	2	61	1	1	118	5.2	1	0	1	5	1.2	153	72.3	30.89	4	1	99	1	0.65	137	81	2	2	2	2	1	49.2	4	1	4
548	1	71	1	1	137	7.27	3	1	1	3	0.7	168.5	77.6	27.33	3	0	94	1	0.56	135	89	2	2	2	2	3	20.3	2	0	2
556	2	57	1	1	131	5.28	1	0	0	4	1.2	158	60	24.03	3	0	76	0	0.48	139	89	2	2	2	2	3	21.6	2	0	1
557	1	58	1	1	133	4.22	1	0	0	4.6	0.8	170	65	22.49	2	0	83	0	0.49	138	89	2	2	2	2	2	14.4	1	0	1
558	2	73	1	2	139	4.29	1	0	0	4.7	1.8	145	45	21.4	2	0	83	0	0.57	138	89	2	2	2	3	1	45	3	1	3
559	1	72	2	1	188	5.72	1	0	0	4.2	1.2	161.5	51.2	19.63	2	0	83	0	0.51	135	88	2	2	2	2	2	21.6	2	0	1
566	1	64	2	1	150	5.25	1	0	1	4	0.55	162	75	28.58	4	1	107	1	0.66	139	88	2	2	2	2	3	23.1	2	0	2
567	2	58	1	1	145	4.81	1	0	0	4.81	13.46	165	64	23.51	2	0	85	1	0.52	135	83	2	2	2	2	3	363.42	4	1	3
568	1	66	1	1	127	4.02	1	0	0	6.27	0.79	166	59	21.41	2	0	78	0	0.47	135	87	2	2	2	2	3	10.27	1	0	1
569	2	73	1	2	120	5.12	1	0	0	6.86	0.86	155	63	26.22	3	0	92	1	0.59	130	83	2	2	2	2	3	29.24	3	0	2
576	1	55	1	1	146	4.7	1	0	0	6.4	1.3	168	68	24.09	3	0	80	0	0.48	139	88	2	2	2	2	3	19.5	2	0	1
577	1	73	1	1	134	5	1	0	0	4.4	0.8	170	65	22.49	2	0	90	1	0.53	138	88	2	2	2	2	3	20	2	0	2
578	1	64	1	1	133	7.28	3	1	0	5.3	0.9	170	70	24.22	3	0	86	0	0.51	138	88	2	2	2	2	3	18.9	2	0	1
579	2	67	1	1	103	10.1	3	1	0	4.6	2.3	159	58	22.94	2	0	85	1	0.53	138	88	2	1	2	3	1	62.1	4	1	3
580	1	70	1	1	149	4.43	1	0	0	4.89	0.79	170	70	24.22	3	0	82	0	0.48	138	88	2	2	1	3	3	13.43	1	0	1
581	1	58	1	1	181	5.2	1	0	0	4.09	1.2	165	60	22.04	2	0	79	0	0.48	138	88	2	1	1	3	3	16.8	1	0	1
583	2	68	1	2	128	4.03	1	0	0	3.65	0.86	142	51	25.29	3	0	70	0	0.49	138	88	2	2	2	3	3	10.32	1	0	1
584	1	73	2	1	158	5.36	1	0	0	4.4	1.1	172	68	22.99	2	0	95	1	0.55	135	83	2	2	2	3	3	33	3	0	2
585	2	59	1	1	136	7.6	3	1	0	4.86	1.26	151	45	19.74	2	0	77	0	0.51	135	83	2	2	2	2	1	23.94	2	0	1
588	1	63	1	1	156	15.6	3	1	1	5.35	1.41	170	78	26.99	3	0	100	1	0.59	139	82	2	1	1	2	2	49.35	4	1	3
589	2	56	1	1	118	4.88	1	0	0	5.23	2.36	164	68	25.28	3	0	76	0	0.46	139	84	2	2	2	2	3	42.48	3	1	3
590	1	67	1	1	137	6	1	0	0	4.33	0.85	165	66	24.24	3	0	92	1	0.56	136	87	2	2	2	3	3	22.95	2	0	2
598	1	60	2	1	173	7.63	3	1	0	4.3	2	172.5	67.4	22.65	2	0	84	0	0.49	139	86	2	1	1	3	1	38	3	1	3
600	1	69	1	1	139	7.71	3	1	1	3.4	0.5	166	81.9	29.72	4	1	108	1	0.65	139	84	2	1	1	2	2	21.5	2	0	2
601	1	60	1	1	118	4.73	1	0	0	5.1	1.7	172.5	73.6	24.73	3	0	94	1	0.54	131	82	2	2	2	2	1	49.3	4	1	3
611	1	67	1	1	156	4.71	1	0	1	5.27	1.8	169	81	28.36	4	1	95	1	0.56	139	80	2	2	2	2	1	54	4	1	4
612	1	69	2	2	149	4.56	1	0	0	5.15	1.96	174	80	26.42	3	0	90	1	0.52	139	83	2	2	2	2	3	49	4	1	3
613	2	60	1	1	100	7.53	3	1	0	3.9	2.4	156	62	25.48	3	0	76	0	0.49	139	85	2	2	2	2	3	43.2	3	1	3
614	2	67	1	1	148	4.25	1	0	0	9	2.2	162	72	27.43	3	0	98	1	0.6	138	83	2	2	2	3	1	88	4	1	3
615	1	56	1	1	162	4.92	1	0	0	6.26	0.75	167	64	22.95	2	0	92	1	0.55	138	82	2	2	1	2	1	20.25	2	0	2
616	2	56	1	1	128	5.48	1	0	0	5.5	1	152	57	24.67	3	0	85	1	0.56	138	83	2	2	1	2	3	27	2	0	1
617	2	63	1	1	133	8.05	3	1	0	5.8	3.4	164	70	26.03	3	0	78	0	0.48	138	87	2	2	2	2	3	68	4	1	3
618	1	68	1	1	95	4.61	1	0	0	4.31	1.47	165	56	20.57	2	0	76	0	0.46	138	80	2	2	1	3	3	16.17	1	0	1
619	2	69	1	1	186	4.23	1	0	0	5.2	1.84	140	39	19.9	2	0	70	0	0.5	138	80	2	2	2	3	3	22.08	2	0	1
620	2	71	1	1	131	7.39	3	1	0	4.8	0.48	156	54	22.19	2	0	84	0	0.54	137	81	2	2	2	2	1	12.48	1	0	1
621	1	65	1	1	140	8.52	3	1	1	4	2	173	87	29.07	4	1	100	1	0.58	135	75	2	2	2	2	3	70	4	1	4
622	2	72	1	1	109	4.63	1	0	1	3.6	0.9	146	65	30.49	4	1	100	1	0.68	135	83	2	2	2	3	3	37.8	3	1	4
623	1	57	1	1	127	4.22	1	0	0	3.3	0.8	170	75.9	26.26	3	0	95	1	0.56	135	80	2	2	2	2	1	24	2	0	2
624	1	55	1	1	156	6.16	2	1	1	5.4	0.9	166	80	29.03	4	1	94	1	0.57	135	83	2	2	2	2	3	26.1	2	0	2
625	1	58	2	1	157	5.29	1	0	0	2.8	1.2	172	73.7	24.91	3	0	94	1	0.55	135	75	2	2	1	2	1	34.8	3	1	3
626	1	68	1	1	140	4.47	1	0	0	3.05	0.55	165	70	25.71	3	0	94	1	0.57	135	88	2	2	2	2	3	15.95	1	0	2
627	2	74	1	2	126	4.03	1	0	0	4.64	1.15	160	60	23.44	2	0	93	1	0.58	135	85	2	2	2	2	3	40.25	3	1	3
628	2	57	1	1	131	5.74	1	0	1	4.4	1.9	160	75	29.3	4	1	90	1	0.56	135	85	2	2	2	2	3	60.8	4	1	4
629	1	55	1	1	144	4.6	1	0	0	4.99	0.97	170	75	25.95	3	0	88	0	0.52	135	85	2	2	2	2	3	22.31	2	0	1
630	1	56	2	1	159	6.57	2	1	0	4.1	0.9	174	74	24.44	3	0	88	0	0.51	135	88	2	2	2	2	3	20.7	2	0	1
631	1	68	2	2	134	4.83	1	0	0	4.48	1.1	169	70	24.51	3	0	88	0	0.52	135	88	2	2	2	2	3	25.3	2	0	1
632	2	59	1	1	134	5.95	1	0	1	6.6	2.2	161	75	28.93	4	1	87	1	0.54	135	85	2	2	2	2	3	63.8	4	1	4
633	2	55	1	1	136	4.61	1	0	0	6.4	1.75	151	46	20.17	2	0	87	1	0.58	135	83	2	2	2	2	3	50.75	4	1	3
634	2	63	1	1	134	4.5	1	0	0	5.6	1.3	158	65	26.04	3	0	86	1	0.54	135	85	2	2	2	2	3	36.4	3	1	3
635	2	61	1	1	145	5.4	1	0	0	5.7	2.4	162	65	24.77	3	0	82	0	0.51	135	85	2	2	2	2	3	57.6	4	1	3
636	2	55	1	1	114	5.02	1	0	0	5.03	1.33	153	57	24.35	3	0	82	0	0.54	135	80	2	2	2	2	3	31.92	3	0	1
637	1	68	2	1	118	4.82	1	0	0	4.4	2.3	158	61	24.44	3	0	81	0	0.51	135	85	2	2	2	2	3	36.8	3	1	3
638	1	66	1	1	137	5.92	1	0	0	4.4	1.1	162	65	24.77	3	0	80	0	0.49	135	88	2	2	2	2	3	16.5	1	0	1
639	2	67	1	2	162	5.96	1	0	0	6.7	1.3	164	58	21.56	2	0	76	0	0.46	135	85	2	2	2	2	3	23.4	2	0	1
640	2	73	1	1	123	4.06	1	0	0	5.64	0.59	153	53	22.64	2	0	76	0	0.5	135	81	2	2	2	2	3	10.62	1	0	1
641	2	57	1	1	135	4.93	1	0	0	6.24	1.02	154	58	24.46	3	0	72	0	0.47	135	83	2	2	2	2	3	14.28	1	0	1
642	1	55	1	1	145	5.07	1	0	0	5.13	3.12	171	74	25.31	3	0	93	1	0.54	130	80	2	2	2	2	3	87.36	4	1	3
644	1	66	1	1	152	5.42	1	0	0	4.6	2.7	170	78	26.99	3	0	86	0	0.51	130	88	2	2	2	2	3	56.7	4	1	3
645	2	55	1	1	134	5.24	1	0	0	4.28	1.29	159	56	22.15	2	0	85	1	0.53	130	80	2	2	2	2	3	34.83	3	1	3
646	1	77	1	1	130	4.36	1	0	0	4.12	0.73	162	60	22.86	2	0	82	0	0.51	130	80	2	2	2	2	3	12.41	1	0	1
647	1	64	2	1	129	7.84	3	1	0	4.06	1.7	160	58	22.66	2	0	82	0	0.51	130	85	2	2	2	2	3	28.9	3	0	1
648	1	56	1	1	140	5.32	1	0	0	3.5	1.2	163	63	23.71	2	0	81	0	0.5	130	88	2	2	2	2	3	19.2	2	0	1
649	2	57	1	1	122	7.01	3	1	0	4.1	2.1	156	53	21.78	2	0	70	0	0.45	130	80	2	2	2	2	3	25.2	2	0	1
650	1	67	1	2	125	6.35	2	1	0	4.2	1.7	159	45	17.8	1	0	70	0	0.44	130	85	2	2	2	2	3	8.5	1	0	1
651	2	59	1	2	121	5.57	1	0	0	5.14	0.71	152	56	24.24	3	0	82	0	0.54	129	85	2	2	2	3	3	17.04	1	0	1
652	1	57	1	1	142	4.73	1	0	0	5.13	0.92	176	80	25.83	3	0	98	1	0.56	125	75	2	2	2	2	3	30.36	3	0	1
655	1	57	1	1	142	6.29	2	1	0	5.6	0.5	170	70	24.22	3	0	87	0	0.51	138	80	2	2	2	2	3	11	1	0	1
658	2	76	1	1	122	7.27	3	1	0	4.5	1.1	151	59	25.88	3	0	80	0	0.53	139	75	2	2	2	2	3	24.2	2	0	1
659	1	74	1	1	129	5.38	1	0	0	3.4	0.9	168.5	77.8	27.4	3	0	100	1	0.59	138	79	2	2	2	2	1	31.5	3	0	2
661	1	63	1	1	143	4.22	1	0	1	5.6	0.8	164	74	27.51	3	0	101	1	0.62	138	78	2	2	1	1	3	28.8	3	0	2
662	1	67	1	1	163	5.32	1	0	0	5.8	1	164	63	23.42	2	0	92	1	0.56	138	78	2	2	1	2	1	27	2	0	2
666	1	65	2	1	141	4.68	1	0	0	5.43	0.94	158	46	18.43	1	0	68	0	0.43	139	75	2	2	2	2	3	2.82	1	0	1
667	2	57	1	1	115	7.16	3	1	1	5.7	1.3	158	68	27.24	3	0	87	1	0.55	139	71	2	2	2	2	1	37.7	3	1	3
668	2	55	1	1	130	5.31	1	0	0	4.5	0.6	153.5	56.8	24.11	3	0	84	0	0.55	134	78	2	2	2	2	1	15.6	1	0	1
671	1	60	1	1	141	5.43	1	0	0	6.8	1	140.5	47.1	23.86	2	0	88	0	0.63	137	76	2	2	1	2	1	23	2	0	1
672	1	65	2	1	131	4.99	1	0	0	4.9	1.7	176	72.8	23.5	2	0	98	1	0.56	132	73	2	2	1	2	1	56.1	4	1	3
675	1	57	1	1	133	4.99	1	0	0	5.3	1.76	168	65	23.03	2	0	86	0	0.51	139	75	2	2	2	2	1	36.96	3	1	3
676	1	67	1	1	131	4.98	1	0	0	4.6	0.8	166	70	25.4	3	0	95	1	0.57	138	73	2	2	1	2	1	24	2	0	2
677	1	73	2	1	129	4.98	1	0	1	2.6	0.6	167	85.8	30.76	4	1	107	1	0.64	135	80	2	2	2	2	3	25.2	2	0	2
678	2	81	1	1	139	5.65	1	0	0	4.2	0.8	152	45	19.48	2	0	77	0	0.51	135	75	2	2	2	3	3	15.2	1	0	1
680	2	57	1	1	146	4.97	1	0	0	7.04	1.69	168	75	26.57	3	0	98	1	0.58	138	69	2	2	2	2	1	67.6	4	1	3
681	2	56	2	1	141	4.45	1	0	0	3.1	0.9	173	73	24.39	3	0	90	1	0.52	138	69	2	2	2	3	1	28.8	3	0	1
682	1	58	1	1	141	4.45	1	0	0	3.1	0.9	173	73	24.39	3	0	90	1	0.52	138	69	2	2	2	3	1	22.5	2	0	1
684	1	69	1	1	139	6.5	2	1	1	4	1	164	90	33.46	4	1	111	1	0.68	138	68	2	2	2	2	2	46	3	1	4
685	1	58	1	1	141	7.54	3	1	0	4.5	0.8	173	75	25.06	3	0	84	0	0.49	138	68	2	1	1	2	1	15.2	1	0	1
686	1	72	1	1	158	5.14	1	0	0	3.4	0.6	168.5	62.3	21.94	2	0	89	0	0.53	135	65	2	2	1	2	1	14.4	1	0	1
687	1	67	2	1	135	4.35	1	0	0	3.81	0.56	178	48	15.15	1	0	71	0	0.4	135	65	2	2	2	2	3	3.36	1	0	1
688	2	69	1	1	125	4.74	1	0	0	4.2	0.77	156	63	25.89	3	0	91	1	0.58	130	70	2	2	2	2	3	25.41	2	0	1
689	2	58	1	2	134	4.36	1	0	0	6.27	1.06	152	56	24.24	3	0	96	1	0.63	125	70	2	2	2	2	3	40.28	3	1	3
690	1	57	1	1	133	4.32	1	0	0	3.9	1.42	170	70	24.22	3	0	75	0	0.44	125	70	2	2	2	2	3	14.2	1	0	1
691	2	55	1	2	116	4.69	1	0	0	4.61	1.45	155	48	19.98	2	0	74	0	0.48	120	78	2	2	2	2	3	23.2	2	0	1
699	2	80	1	2	156	5.8	1	0	0	1.4	0.9	165	65	23.88	2	0	80	0	0.48	139	89	2	2	2	2	3	19.8	2	0	1
701	1	58	2	1	151	7.7	3	1	0	3.6	1.4	175	74	24.16	3	0	81	0	0.46	139	85	2	2	2	2	3	22.4	2	0	1
702	1	75	1	1	156	4.7	1	0	0	1.5	1.2	170	63	21.8	2	0	72	0	0.42	139	85	2	2	2	2	3	8.4	1	0	1
706	1	61	2	1	145	5.56	1	0	0	4.2	4.3	162	65	24.77	3	0	85	0	0.52	137	83	2	2	2	2	3	86	4	1	3
707	1	74	1	1	150	5.19	1	0	0	4.9	0.9	165	65	23.88	2	0	100	1	0.61	139	75	2	2	2	2	3	31.5	3	0	2
708	2	65	1	1	120	4.75	1	0	0	4.2	1.29	153	60	25.63	3	0	95	1	0.62	137	66	2	2	2	3	1	47.73	4	1	3
713	2	59	2	1	133	4.71	1	0	0	5.35	0.91	156	62	25.48	3	0	90	1	0.58	139	88	2	2	2	3	1	29.12	3	0	2
714	1	64	1	1	134	3.95	1	0	0	4.61	1.01	165	61	22.41	2	0	79	0	0.48	139	89	2	2	2	2	3	14.14	1	0	1
715	1	57	2	1	150	7.75	3	1	1	6.2	2.5	171	80	27.36	3	0	94	1	0.55	139	88	2	2	2	2	1	72.5	4	1	3
717	1	63	1	1	126	5.01	1	0	0	5.31	1.53	176	74.5	24.05	3	0	100	1	0.57	139	89	2	1	1	2	1	53.55	4	1	3
718	1	60	1	1	126	12.8	3	1	0	2.9	0.5	175	79	25.8	3	0	94	1	0.54	139	89	2	2	1	2	1	14.5	1	0	2
719	1	71	1	1	129	4.67	1	0	0	4.86	1.57	170	70	24.22	3	0	90	1	0.53	139	89	2	2	2	2	1	39.25	3	1	3
720	1	56	1	1	156	5.2	1	0	0	3.9	1	160	63.6	24.84	3	0	82	0	0.51	139	88	2	2	1	2	3	17	1	0	1
723	1	66	1	2	98	10.5	3	1	0	4.9	1.2	162	55.4	21.11	2	0	89	0	0.55	138	89	2	2	2	2	3	28.8	3	0	1
726	1	60	1	1	154	5.25	1	0	1	4	0.7	169	79	27.66	3	0	96	1	0.57	138	86	2	1	1	2	1	21.7	2	0	2
727	1	67	1	1	147	5.16	1	0	0	6.12	1.38	178	70	22.09	2	0	80	0	0.45	138	86	2	2	2	2	3	20.7	2	0	1
728	1	59	1	1	121	4.97	1	0	0	3.94	0.48	176	80	25.83	3	0	78	0	0.44	138	86	2	2	2	2	3	6.24	1	0	1
729	1	61	1	1	163	5.85	1	0	0	5.56	1.38	165	55	20.2	2	0	67	0	0.41	137	87	2	1	1	2	3	2.76	1	0	1
730	2	59	1	1	131	7.71	3	1	1	5.45	1.96	160	80	31.25	4	1	120	1	0.75	134	85	2	2	2	2	3	121.52	4	1	4
731	2	59	1	1	126	5.16	1	0	0	4.96	8.67	160	62	24.22	3	0	79	0	0.49	134	86	2	2	2	2	3	182.07	4	1	3
732	2	56	1	1	123	9.61	3	1	0	6.1	2.2	152	41	17.75	1	0	66	0	0.43	134	83	2	2	2	2	3	17.6	1	0	1
733	1	73	1	2	78	4.09	1	0	0	4.75	0.55	170	59	20.42	2	0	80	0	0.47	129	82	2	2	2	2	3	8.25	1	0	1
734	2	73	1	2	234	4.1	1	0	0	3.24	0.49	160	63	24.61	3	0	83	0	0.52	139	85	2	2	2	2	3	12.25	1	0	1
735	1	69	2	1	156	4.81	1	0	0	6.32	0.48	173	66	22.05	2	0	71	0	0.41	138	87	2	2	2	2	1	2.88	1	0	1
736	2	67	1	2	137	5.07	1	0	0	6.3	1.2	156	56	23.01	2	0	85	1	0.54	137	88	2	2	2	2	3	32.4	3	0	2
737	1	70	1	1	124	5.88	1	0	0	5.78	1.39	176	70	22.6	2	0	86	0	0.49	134	88	2	2	2	2	3	29.19	3	0	1
738	1	75	1	2	150	6.6	2	1	0	3.8	0.93	167	67	24.02	3	0	82	0	0.49	137	82	2	2	2	2	3	15.81	1	0	1
741	1	67	1	1	176	16.5	3	1	0	6.8	2.2	160.5	67.4	26.16	3	0	109	1	0.68	139	81	2	2	2	2	1	96.8	4	1	3
742	1	68	1	1	144	5.51	1	0	0	5.18	0.98	170	75	25.95	3	0	80	0	0.47	138	82	2	2	2	2	3	14.7	1	0	1
743	1	55	2	1	146	5.56	1	0	0	5.94	1.94	173	80	26.73	3	0	88	0	0.51	137	81	2	2	1	2	1	44.62	3	1	3
744	2	59	1	1	104	4.9	1	0	0	3.5	0.5	160.5	46.3	17.97	1	0	74	0	0.46	136	83	2	2	2	2	3	8	1	0	1
746	2	79	1	1	133	6.32	2	1	1	5	1.8	160	76	29.69	4	1	92	1	0.58	139	80	2	2	2	2	3	61.2	4	1	4
747	1	57	1	1	34	7.46	3	1	0	3.2	1.3	168	75	26.57	3	0	92	1	0.55	139	75	2	2	2	2	3	35.1	3	1	3
748	1	60	2	1	144	6.74	2	1	0	4.33	1.63	172	72	24.34	3	0	92	1	0.53	139	80	2	2	2	2	3	44.01	3	1	3
749	1	75	1	1	139	6.6	2	1	0	5.2	1.9	165	68	24.98	3	0	90	1	0.55	139	80	2	2	1	2	2	47.5	4	1	3
750	2	68	2	2	128	5.28	1	0	0	4.35	0.65	156	60	24.65	3	0	80	0	0.51	139	79	2	2	2	2	3	14.3	1	0	1
751	2	55	1	1	114	8.9	3	1	0	5.9	1.71	150	52	23.11	2	0	78	0	0.52	139	80	2	2	2	2	1	34.2	3	1	3
752	2	68	1	1	148	5.14	1	0	0	3.71	1.51	160	55	21.48	2	0	75	0	0.47	139	79	2	2	2	2	3	25.67	2	0	1
753	2	65	2	1	128	8.94	3	1	0	6.63	1.55	166	73	26.49	3	0	83	0	0.5	138	80	2	2	2	2	3	38.75	3	1	3
754	1	68	1	1	136	6.6	2	1	0	5.2	1.4	164	52	19.33	2	0	79	0	0.48	138	80	2	1	2	2	2	19.6	2	0	1
755	1	57	1	1	159	6.09	1	0	0	4.75	0.8	170	70	24.22	3	0	89	0	0.52	137	81	2	2	2	2	1	19.2	2	0	1
756	2	57	1	1	143	4.77	1	0	0	4.97	1.17	156	60	24.65	3	0	80	0	0.51	137	82	2	2	2	3	3	25.74	2	0	1
757	2	78	1	1	122	7.55	3	1	0	4.1	1.8	150	54	24	3	0	102	1	0.68	136	83	2	2	2	3	1	79.2	4	1	3
758	2	74	1	1	138	5.58	1	0	0	2.6	1	157	57	23.12	2	0	90	1	0.57	136	83	2	2	2	2	3	32	3	0	2
759	1	65	1	1	143	5.54	1	0	1	4	1.8	175	88	28.73	4	1	100	1	0.57	134	82	2	2	2	2	1	63	4	1	4
760	2	58	1	1	157	5.04	1	0	0	4.6	1.6	156	64	26.3	3	0	88	1	0.56	134	83	2	2	2	2	1	48	4	1	3
761	1	72	1	1	154	4.45	1	0	0	5.5	1.2	170	75	25.95	3	0	86	0	0.51	134	82	2	2	2	2	3	25.2	2	0	1
762	2	57	1	1	122	6.85	2	1	0	5.82	1.89	154	57	24.03	3	0	85	1	0.55	134	79	2	2	2	2	3	51.03	4	1	3
763	2	56	1	1	125	5.35	1	0	0	5.7	0.8	165	66	24.24	3	0	81	0	0.49	134	82	2	2	2	2	3	18.4	2	0	1
764	2	57	1	1	138	6.63	2	1	0	5.8	1.3	162	62	23.62	2	0	78	0	0.48	134	81	2	2	2	2	3	26	2	0	1
765	1	69	1	1	141	4.99	1	0	0	5.84	0.73	174	58	19.16	2	0	71	0	0.38	134	81	2	2	2	2	1	4.38	1	0	1
766	1	67	2	1	136	5.52	1	0	0	4.65	0.55	165	63	23.14	2	0	80	0	0.48	129	80	2	2	2	2	1	8.25	1	0	1
767	1	67	1	1	141	7.23	3	1	1	6.39	1.29	160	75	29.3	4	1	100	1	0.63	125	80	2	2	2	2	3	45.15	3	1	4
768	1	60	1	1	130	11.63	3	1	0	3.36	0.56	162	52	19.81	2	0	80	0	0.49	124	85	2	2	2	2	3	8.4	1	0	1
770	1	59	1	1	141	5.08	1	0	0	4.7	1.52	172	70	23.66	2	0	78	0	0.45	138	78	2	2	2	2	3	19.76	2	0	1
771	2	58	1	1	133	5.55	1	0	0	6.48	0.92	156	45	18.49	1	0	75	0	0.48	137	79	2	2	2	2	3	15.64	1	0	1
772	1	57	2	1	144	4.83	1	0	0	4.93	1.73	163	59	22.21	2	0	83	0	0.51	133	83	2	1	1	2	1	31.14	3	0	1
773	1	64	1	1	142	5.42	1	0	0	4.2	1.7	159	50.5	19.98	2	0	81	0	0.51	137	78	2	2	2	2	3	27.2	2	0	1
774	2	74	1	1	86	5.23	1	0	0	2.72	0.77	140	46	23.47	2	0	80	0	0.57	137	76	2	2	2	2	3	16.94	1	0	1
775	2	58	1	1	113	5.66	1	0	0	8.2	1.1	149	49.9	22.48	2	0	77	0	0.52	136	77	2	2	2	2	3	20.9	2	0	1
776	1	64	1	2	137	4.57	1	0	0	4	0.5	173.5	77.7	25.81	3	0	106	1	0.61	130	76	2	2	2	2	3	20.5	2	0	2
778	2	71	1	2	133	5.1	1	0	0	6.2	0.6	148	48.2	22.01	2	0	101	1	0.68	139	71	2	2	2	1	3	25.8	2	0	2
779	1	74	2	1	152	5.85	1	0	0	5.22	0.74	160	52	20.31	2	0	76	0	0.47	137	77	2	2	2	2	1	7.77	1	0	1
780	2	72	1	1	136	6.6	2	1	0	5.2	1.4	145	46	21.88	2	0	78	0	0.54	139	71	2	2	2	2	3	28	2	0	1
781	2	64	1	1	139	6.9	2	1	0	5.3	1.6	157	65	26.37	3	0	90	1	0.57	138	71	2	2	2	2	2	51.2	4	1	3
783	2	61	1	1	132	4.43	1	0	0	4.64	0.6	162	62	23.62	2	0	84	0	0.52	139	70	2	2	2	2	2	15.6	1	0	1
784	1	64	1	1	138	7.15	3	1	1	4.39	1.01	165	74	27.18	3	0	80	0	0.48	139	70	2	2	2	1	1	15.15	1	0	2
785	1	71	1	1	149	8.22	3	1	0	8.22	0.96	163	58	21.83	2	0	78	0	0.48	139	79	2	2	2	2	3	12.48	1	0	1
786	2	61	1	1	146	6.1	2	1	0	7	3	160	60	23.44	2	0	82	0	0.51	135	72	2	2	2	2	3	72	4	1	3
787	2	61	1	1	133	11.29	3	1	0	5.2	0.7	160	68	26.56	3	0	87	1	0.54	134	75	2	2	2	2	1	20.3	2	0	2
788	2	59	2	1	127	5.05	1	0	0	3.83	1.36	162	68	25.91	3	0	80	0	0.49	129	83	2	2	2	2	3	29.92	3	0	1
789	2	62	1	1	109	5.61	1	0	0	5.9	0.7	153	52.2	22.3	2	0	89	1	0.58	130	71	2	2	2	2	3	21.7	2	0	2
790	2	74	1	1	80	4.07	1	0	0	3	1.3	155	60	24.97	3	0	78	0	0.5	137	69	2	2	2	2	3	26	2	0	1
792	2	64	1	1	141	10.12	3	1	0	3.8	0.8	150	60	26.67	3	0	85	1	0.57	133	66	2	2	2	2	2	21.6	2	0	2
793	2	56	1	1	129	5.03	1	0	1	7.1	2.5	158	70	28.04	4	1	88	1	0.56	136	65	2	2	2	2	3	75	4	1	4
794	1	63	1	1	150	5.02	1	0	0	3.9	0.7	170	70	24.22	3	0	83	0	0.49	136	65	2	2	2	2	3	12.6	1	0	1
796	1	79	1	1	143	4.07	1	0	0	4.89	1.66	168	70	24.8	3	0	96	1	0.57	137	64	2	2	2	3	1	51.46	4	1	3
797	1	67	1	1	129	4.4	1	0	0	4.67	1.37	168	71	25.16	3	0	94	1	0.56	134	60	2	2	2	2	3	39.73	3	1	3
799	2	57	2	1	129	8.39	3	1	0	3.85	0.77	162	67	25.53	3	0	87	1	0.54	139	57	2	2	2	2	3	22.33	2	0	2
800	1	68	1	1	130	4.45	1	0	1	3.4	1	156	90	36.98	4	1	101	1	0.65	137	58	2	2	2	3	1	36	3	1	4
806	1	57	1	1	146	6.57	2	1	0	3.86	1.12	170	73	25.26	3	0	85	0	0.5	137	85	2	2	2	2	3	22.4	2	0	1
807	2	63	1	1	209	7.07	3	1	0	4.57	1.33	170	60	20.76	2	0	79	0	0.46	137	85	2	2	2	2	3	27.93	2	0	1
808	2	61	1	1	163	4.33	1	0	0	5.73	0.94	165	63	23.14	2	0	77	0	0.47	137	85	2	2	2	2	3	17.86	1	0	1
809	2	73	1	2	215	5.6	1	0	0	2.2	0.9	155	54	22.48	2	0	75	0	0.48	137	85	2	2	2	2	3	15.3	1	0	1
810	2	75	1	2	144	6.9	2	1	0	4.3	0.8	158	56	22.43	2	0	74	0	0.47	137	85	2	2	2	2	3	12.8	1	0	1
811	2	64	1	1	143	4.86	1	0	0	4.26	1.46	150	54	24	3	0	74	0	0.49	136	80	2	2	2	2	3	23.36	2	0	1
812	1	61	2	1	149	5.54	1	0	0	4.77	5.4	166	75	27.22	3	0	91	1	0.55	138	72	2	2	1	3	1	140.4	4	1	3
813	1	58	1	1	127	5.08	1	0	0	4.1	1	168	63.5	22.5	2	0	85	0	0.51	130	73	2	1	2	2	1	20	2	0	1
814	1	56	2	1	159	5.55	1	0	0	6.3	0.48	172	60	20.28	2	0	73	0	0.42	136	76	2	2	1	2	1	3.84	1	0	1
816	1	72	1	1	156	5.12	1	0	0	4.39	0.79	170	68	23.53	2	0	88	0	0.52	136	71	2	2	2	2	3	18.17	2	0	1
817	1	78	1	1	115	5.42	1	0	0	4.4	0.6	163.5	49.9	18.67	2	0	75	0	0.46	136	72	2	1	1	2	3	6	1	0	1
818	2	56	1	1	135	5.53	1	0	0	3.9	0.6	159	48	18.99	2	0	75	0	0.47	136	67	2	2	2	3	1	10.2	1	0	1
819	1	79	1	2	149	5.4	1	0	0	2.8	0.5	172	75	25.35	3	0	78	0	0.45	138	67	2	2	2	2	3	6.5	1	0	1
820	1	74	2	1	135	4.06	1	0	0	3.83	0.81	160	55.5	21.68	2	0	82	0	0.51	136	66	2	2	2	3	1	13.77	1	0	1
821	2	75	1	2	97	3.68	1	0	0	5.7	1.1	146.5	45.2	21.06	2	0	91	1	0.62	129	67	2	2	2	2	3	36.3	3	1	3
822	2	74	1	2	104	5.46	1	0	0	4.2	1.2	150	49.4	21.96	2	0	85	1	0.57	126	62	2	2	2	2	1	32.4	3	0	2
825	1	63	1	1	122	4.93	1	0	0	3.79	1.45	170	61	21.11	2	0	73	0	0.43	136	89	2	2	2	2	3	11.6	1	0	1
826	2	55	1	1	146	4.42	1	0	0	3.66	1.31	158	51	20.43	2	0	71	0	0.45	138	86	2	2	2	2	2	17.03	1	0	1
827	2	55	2	1	139	4.55	1	0	0	4.92	1.03	153.5	48	20.37	2	0	68	0	0.44	138	84	2	2	2	2	1	10.3	1	0	1
828	2	81	1	1	131	5.72	1	0	0	5.5	1.24	147	41	18.97	2	0	68	0	0.46	138	88	2	2	2	2	3	12.4	1	0	1
830	1	58	1	2	159	5.6	1	0	0	6	1.5	177	85.5	27.29	3	0	105	1	0.59	136	87	2	2	2	2	1	60	4	1	3
831	1	69	1	1	141	4.94	1	0	0	4.44	0.7	160	62	24.22	3	0	76	0	0.48	138	84	2	2	2	2	2	7.7	1	0	1
832	1	58	1	1	146	6.72	2	1	0	5	2.5	170	65	22.49	2	0	78	0	0.46	137	88	2	2	2	2	3	32.5	3	0	1
833	1	71	1	1	139	4.35	1	0	0	3.75	0.76	170	55	19.03	2	0	68	0	0.4	137	85	2	2	2	2	3	2.28	1	0	1
834	1	56	1	1	149	6.7	2	1	0	4.98	1.03	170	60	20.76	2	0	70	0	0.41	138	83	2	2	2	2	3	5.15	1	0	1
835	2	60	1	1	124	5.22	1	0	0	14.3	7.6	151.5	60.1	26.18	3	0	88	1	0.58	137	87	2	2	2	2	3	228	4	1	3
836	2	69	1	1	147	3.9	1	0	0	6.83	0.9	155	59	24.56	3	0	81	0	0.52	136	85	2	2	2	2	3	20.7	2	0	1
837	1	58	1	1	150	6.64	2	1	1	4.56	0.71	176	88	28.41	4	1	85	0	0.48	136	84	2	2	2	2	3	14.2	1	0	2
838	1	58	1	1	134	5.27	1	0	0	4.1	0.9	173	73.9	24.69	3	0	90	1	0.52	138	81	2	2	2	2	1	22.5	2	0	1
839	2	80	1	1	136	5.6	1	0	0	5.2	1.4	149	56	25.22	3	0	84	0	0.56	137	81	2	2	2	2	3	36.4	3	1	3
840	1	62	1	1	139	6.2	2	1	0	5.2	1.4	176	77	24.86	3	0	84	0	0.48	136	81	2	2	2	2	2	26.6	2	0	1
841	1	68	2	1	147	5.27	1	0	0	4.87	0.76	176	75	24.21	3	0	95	1	0.54	133	86	2	2	2	2	1	22.8	2	0	2
842	1	78	1	1	141	4.88	1	0	0	3.35	1.53	184	72	21.27	2	0	85	0	0.46	138	79	2	2	2	2	2	30.6	3	0	1
843	1	55	1	1	154	5.29	1	0	0	3.5	0.7	166	66	23.95	2	0	93	1	0.56	137	83	2	2	2	2	3	19.6	2	0	2
844	1	59	1	1	129	5.52	1	0	0	5.12	1.56	167	76	27.25	3	0	90	1	0.54	137	78	2	2	2	2	2	39	3	1	3
845	1	62	1	1	157	4.61	1	0	0	5.84	2.31	164	60	22.31	2	0	80	0	0.49	137	82	2	2	2	2	2	34.65	3	1	3
846	1	56	1	1	132	5.52	1	0	0	4.4	1.2	178	66	20.83	2	0	79	0	0.44	137	82	2	2	2	2	3	16.8	1	0	1
847	2	57	1	1	133	4.68	1	0	0	4.3	1.17	150	50	22.22	2	0	78	0	0.52	137	80	2	2	2	2	2	23.4	2	0	1
848	1	78	1	1	127	4.59	1	0	0	3.88	1.88	170	59	20.42	2	0	77	0	0.45	137	80	2	2	2	2	2	22.56	2	0	1
849	2	59	2	1	133	5.47	1	0	0	4	1.15	156	49	20.13	2	0	72	0	0.46	137	80	2	2	2	2	2	16.1	1	0	1
850	1	58	1	1	126	4.6	1	0	0	3.73	1.2	168	70	24.8	3	0	88	0	0.52	136	82	2	2	1	2	1	27.6	2	0	1
851	2	75	1	1	169	5.63	1	0	1	6	1.4	151.5	64.4	28.06	4	1	97	1	0.64	134	80	2	2	2	1	1	54.6	4	1	4
852	1	63	1	1	133	4.22	1	0	0	4.06	0.81	172	70	23.66	2	0	85	0	0.49	134	82	2	2	2	2	2	16.2	1	0	1
853	2	66	1	1	128	4.94	1	0	0	6	1.3	160	53	20.7	2	0	82	0	0.51	134	81	2	2	2	2	3	31.2	3	0	1
854	2	55	1	1	124	5.12	1	0	0	4.8	1.6	163	56	21.08	2	0	73	0	0.45	134	81	2	2	2	2	2	24	2	0	1
855	1	76	1	1	132	5.9	1	0	1	5	1.7	165	75.3	27.66	3	0	81	0	0.49	133	80	2	2	2	2	2	27.2	2	0	2
856	2	78	1	1	129	6	1	0	0	7.4	1.7	156	60	24.65	3	0	80	0	0.51	133	81	2	2	2	2	3	37.4	3	1	3
857	2	60	1	1	139	4.56	1	0	0	6.4	1	158	52	20.83	2	0	80	0	0.51	133	82	2	2	2	2	3	22	2	0	1
858	2	63	1	1	113	5.2	1	0	0	5.2	1.8	154	42	17.71	1	0	70	0	0.45	133	78	2	2	2	2	3	21.6	2	0	1
859	2	73	1	1	112	5.64	1	0	0	5.1	1.6	156	47	19.31	2	0	67	0	0.42	133	81	2	2	2	2	3	14.4	1	0	1
860	2	62	1	1	131	5.81	1	0	0	4	0.7	156	55.2	22.68	2	0	96	1	0.62	132	82	2	2	2	3	2	26.6	2	0	2
861	1	56	1	1	149	5.49	1	0	0	3.46	0.65	170	68	23.53	2	0	80	0	0.47	131	82	2	2	2	3	3	9.75	1	0	1
862	1	59	1	1	159	4.56	1	0	0	4.82	1.56	167	68	24.38	3	0	86	0	0.51	128	83	2	2	2	2	3	32.76	3	0	1
863	2	65	1	1	130	13.77	3	1	1	2.9	2	155	65	27.06	3	0	85	1	0.55	128	83	2	2	2	2	3	54	4	1	3
864	2	57	1	2	126	5.05	1	0	0	5.3	2.2	156	54	22.19	2	0	73	0	0.47	128	83	2	2	2	2	3	33	3	0	1
865	1	59	1	1	138	6.96	2	1	0	5.3	1.4	172	64	21.63	2	0	72	0	0.42	128	85	2	2	2	2	3	9.8	1	0	1
866	1	71	1	1	155	4.1	1	0	0	4.31	0.88	158	52	20.83	2	0	68	0	0.43	139	75	2	2	2	2	3	2.64	1	0	1
867	2	63	1	2	130	4.96	1	0	0	8.89	1.98	154	55	23.19	2	0	75	0	0.49	137	81	2	2	2	2	3	33.66	3	1	3
868	2	76	1	1	119	4.61	1	0	0	5.78	1.43	152	52	22.51	2	0	72	0	0.47	137	80	2	2	2	2	3	20.02	2	0	1
869	1	76	1	1	131	4.37	1	0	0	3.4	0.7	167.5	70.7	25.2	3	0	95	1	0.57	136	76	2	1	1	2	1	21	2	0	2
870	2	66	1	1	131	5.5	1	0	0	5.1	0.9	152	51	22.07	2	0	78	0	0.51	137	79	2	2	2	2	2	18	1	0	1
871	1	71	1	1	142	4.67	1	0	0	5.1	0.6	170	69	23.88	2	0	82	0	0.48	134	79	2	2	2	2	3	10.2	1	0	1
872	2	76	1	1	98	6.35	2	1	0	3.58	0.7	160	59	23.05	2	0	84	0	0.53	133	81	2	2	2	3	3	18.2	2	0	1
873	2	68	2	1	133	5.93	1	0	0	4.8	1.2	160	56.4	22.03	2	0	82	0	0.51	133	77	2	2	1	2	1	28.8	3	0	1
874	1	58	1	1	147	5.04	1	0	0	3.59	1.09	170	69	23.88	2	0	71	0	0.42	131	81	2	2	2	2	3	6.54	1	0	1
875	1	64	1	1	136	7.72	3	1	0	3.9	2	163	68.3	25.71	3	0	95	1	0.58	130	76	2	2	2	2	1	60	4	1	3
876	1	55	1	2	152	5.97	1	0	0	5.96	1.47	170	68	23.53	2	0	91	1	0.54	129	79	2	2	2	3	3	38.22	3	1	3
877	2	57	1	1	132	3.72	1	0	0	2.29	1.04	158	57.6	23.07	2	0	79	0	0.5	136	74	2	2	2	2	3	21.84	2	0	1
878	2	60	1	1	119	5.03	1	0	0	4	0.6	154.5	50.7	21.24	2	0	77	0	0.5	135	78	2	2	2	2	1	11.4	1	0	1
879	1	55	2	2	133	5.29	1	0	0	4.65	2.09	162	70	26.67	3	0	90	1	0.56	131	81	2	1	1	3	1	52.25	4	1	3
880	1	69	1	1	137	4.09	1	0	0	4.7	3.21	156	52	21.37	2	0	80	0	0.51	131	81	2	1	1	3	1	48.15	4	1	3
881	2	61	1	1	129	5.75	1	0	0	4.79	1.34	150	60	26.67	3	0	80	0	0.53	135	76	2	2	2	2	1	29.48	3	0	1
882	2	69	1	1	136	6.6	2	1	0	5.2	1.4	152	60	25.97	3	0	86	1	0.57	137	72	2	2	2	2	2	39.2	3	1	3
883	1	78	1	2	115	8.56	3	1	0	4.68	0.8	168	67	23.74	2	0	94	1	0.56	132	80	2	2	2	3	3	23.2	2	0	2
884	1	57	2	1	151	15.83	3	1	0	6.8	1.9	169	59	20.66	2	0	80	0	0.47	137	71	2	2	2	2	2	28.5	2	0	1
885	2	58	1	1	141	5.92	1	0	0	4.38	1.07	165	60	22.04	2	0	80	0	0.48	135	73	2	2	2	2	3	23.54	2	0	1
886	2	63	1	1	144	5.58	1	0	0	6.53	1.01	152	57	24.67	3	0	77	0	0.51	135	73	2	2	2	2	3	19.19	2	0	1
887	2	74	1	2	146	8.55	3	1	0	4.58	1.7	160	68	26.56	3	0	90	1	0.56	138	70	2	2	2	2	3	54.4	4	1	3
888	2	74	1	2	129	6.05	1	0	0	3.5	1	144	47.5	22.91	2	0	86	1	0.6	137	73	2	2	2	2	1	28	2	0	2
889	1	63	1	1	127	3.93	1	0	0	5.06	0.61	173	70	23.39	2	0	82	0	0.47	137	70	2	2	2	2	2	10.37	1	0	1
890	2	73	1	1	133	4.02	1	0	0	6.25	1.01	154	60	25.3	3	0	73	0	0.47	137	73	2	2	2	2	3	15.15	1	0	1
891	2	55	1	1	119	5.3	1	0	0	5.1	2	160	55	21.48	2	0	80	0	0.5	136	70	2	2	2	2	2	44	3	1	3
892	2	67	1	1	122	4.95	1	0	1	6.2	1.5	160	76	29.69	4	1	100	1	0.63	133	75	2	2	2	2	3	63	4	1	4
893	1	79	1	1	140	5.99	1	0	0	4.1	1.4	161	69	26.62	3	0	90	1	0.56	133	71	2	2	2	2	3	35	3	1	3
894	1	58	2	1	133	4.79	1	0	0	4.53	2.36	175	70	22.86	2	0	86	0	0.49	133	71	2	2	2	2	2	49.56	4	1	3
895	1	56	1	1	163	5.57	1	0	0	5.3	2.2	169	65	22.76	2	0	84	0	0.5	133	76	2	2	2	2	3	41.8	3	1	3
896	2	72	1	1	123	4.97	1	0	0	6.52	1.29	147	48	22.21	2	0	81	0	0.55	133	70	2	2	2	2	3	29.67	3	0	1
897	1	63	1	1	144	5.4	1	0	0	4.9	0.8	165	65	23.88	2	0	80	0	0.48	133	72	2	2	2	2	3	12	1	0	1
898	1	58	1	1	178	4.63	1	0	0	4.56	2.37	175	75	24.49	3	0	96	1	0.55	131	75	2	2	2	2	3	73.47	4	1	3
899	2	67	1	1	144	5.64	1	0	0	3.7	1.3	147	49.2	22.77	2	0	101	1	0.69	136	69	2	2	2	3	2	55.9	4	1	3
900	1	57	2	1	153	5.8	1	0	0	3.1	0.6	171	63.9	21.85	2	0	81	0	0.47	124	70	2	1	1	2	1	9.6	1	0	1
901	1	63	1	2	132	17.83	3	1	0	3.8	0.8	175	69.4	22.66	2	0	89	0	0.51	131	68	2	1	1	2	3	19.2	2	0	1
902	1	66	1	1	138	8.81	3	1	0	4.87	0.59	172	74	25.01	3	0	95	1	0.55	133	63	2	2	2	2	1	17.7	1	0	2
903	1	71	2	1	117	5.49	1	0	0	3.7	1.2	170	70	24.22	3	0	87	0	0.51	134	56	2	2	2	2	3	26.4	2	0	1
906	2	70	1	1	125	4.56	1	0	1	3.2	1.4	160	75	29.3	4	1	93	1	0.58	138	88	2	2	2	2	3	49	4	1	4
907	2	64	1	1	124	4.3	1	0	0	5.1	0.8	164	70	26.03	3	0	92	1	0.56	138	88	2	2	2	2	3	27.2	2	0	2
908	1	60	1	1	46	4.99	1	0	0	3.98	1.21	172	57	19.27	2	0	82	0	0.48	138	88	2	2	2	2	3	20.57	2	0	1
909	1	58	1	1	143	6.14	2	1	0	5.8	0.9	171	65	22.23	2	0	70	0	0.41	138	88	2	2	2	2	3	4.5	1	0	1
910	1	60	1	1	133	7.19	3	1	0	3.7	0.9	170	55	19.03	2	0	70	0	0.41	138	88	2	2	2	2	1	4.5	1	0	1
911	2	71	1	2	133	4.94	1	0	0	6.5	1.5	160	53	20.7	2	0	70	0	0.44	138	88	2	1	2	2	1	18	1	0	1
912	2	55	2	1	125	4.49	1	0	0	6.3	1.1	160	42.5	16.6	1	0	68	0	0.43	138	88	2	2	2	2	1	11	1	0	1
913	2	55	1	1	111	4.97	1	0	1	5.2	1.3	155.5	100	41.36	4	1	135	1	0.8	137	87	2	2	2	2	3	100.1	4	1	4
916	2	69	1	1	131	7	3	1	0	6.1	1.7	155	59	24.56	3	0	78	0	0.5	133	88	2	2	2	2	3	34	3	1	3
917	1	70	1	1	155	4.63	1	0	1	3.8	1	170	80	27.68	3	0	90	1	0.53	138	83	2	2	2	2	1	25	2	0	2
918	2	56	1	1	114	5.51	1	0	0	5.2	0.9	160	59	23.05	2	0	88	1	0.55	138	83	2	2	2	2	3	27	2	0	2
919	1	67	1	2	157	4.7	1	0	0	3.8	0.6	145	43.6	20.74	2	0	88	0	0.61	138	85	2	2	2	2	3	13.8	1	0	1
920	2	55	1	1	134	4.54	1	0	0	7.2	1.3	163	50	18.82	2	0	70	0	0.43	138	83	2	2	1	2	3	15.6	1	0	1
921	2	72	1	1	110	5	1	0	0	4.85	1.11	160	48	18.75	2	0	74	0	0.46	136	85	2	2	2	2	3	17.76	1	0	1
922	1	73	1	2	210	6.4	2	1	0	2.1	0.8	170	66	22.84	2	0	77	0	0.45	135	85	2	2	2	2	3	9.6	1	0	1
923	2	55	1	1	133	6.33	2	1	0	7.3	1.6	161.5	54.6	20.93	2	0	77	0	0.48	134	86	2	2	2	2	1	30.4	3	0	1
924	1	71	2	1	150	4.55	1	0	0	5.67	1.08	170	63	21.8	2	0	83	0	0.49	134	86	2	2	2	2	3	19.44	2	0	1
925	1	65	1	1	169	4.7	1	0	1	4.1	0.6	155	67	27.89	3	0	85	0	0.55	133	86	2	2	1	3	3	12	1	0	2
926	2	56	2	1	115	4.75	1	0	0	3.7	1	159	61.9	24.48	3	0	85	1	0.53	133	85	2	2	2	2	3	27	2	0	1
927	2	61	1	1	142	4.77	1	0	0	6.4	1	156	58	23.83	2	0	85	1	0.54	133	88	2	2	2	2	1	27	2	0	2
928	2	59	1	1	138	5.44	1	0	0	9	0.7	155	57	23.73	2	0	82	0	0.53	133	72	2	2	2	2	3	16.8	1	0	1
929	1	58	1	1	135	4.3	1	0	0	3.4	0.7	174	65	21.47	2	0	80	0	0.46	133	88	2	1	2	3	1	10.5	1	0	1
930	2	56	1	1	145	5.79	1	0	0	4.33	0.8	160	55	21.48	2	0	75	0	0.47	133	85	2	2	2	3	3	13.6	1	0	1
931	2	70	1	1	129	4.44	1	0	0	5.87	1	160	60	23.44	2	0	74	0	0.46	133	83	2	2	2	2	2	16	1	0	1
932	2	57	1	1	131	5.12	1	0	0	5.6	1.7	155	64	26.64	3	0	71	0	0.46	133	85	2	2	2	2	3	22.1	2	0	1
933	1	66	1	2	138	6.94	2	1	0	3.1	0.47	155	51	21.23	2	0	70	0	0.45	136	85	2	2	2	2	3	2.35	1	0	1
934	1	57	1	1	192	4.4	1	0	0	4.4	0.6	169.5	60.2	20.95	2	0	88	0	0.52	135	82	2	1	2	2	1	13.8	1	0	1
935	2	57	2	1	116	5.55	1	0	0	4.4	1.4	152.5	46.9	20.17	2	0	74	0	0.49	136	81	2	2	2	3	1	22.4	2	0	1
936	1	57	1	1	151	4.58	1	0	0	4.89	0.51	164	60	22.31	2	0	82	0	0.5	133	82	2	1	1	3	3	8.67	1	0	1
940	2	64	1	1	167	12.04	3	1	0	5.1	1.2	145	52	24.73	3	0	86	1	0.59	138	80	2	2	2	2	3	33.6	3	1	3
941	2	68	1	1	136	4.24	1	0	0	5.04	0.73	162	65	24.77	3	0	83	0	0.51	138	80	2	2	2	2	1	18.25	2	0	1
942	2	65	1	1	132	6.03	1	0	0	5.2	1.6	163	64	24.09	3	0	80	0	0.49	138	78	2	2	2	2	3	35.2	3	1	3
943	2	66	1	1	120	4.69	1	0	0	7.1	0.7	150	52	23.11	2	0	70	0	0.47	138	78	2	2	2	2	1	8.4	1	0	1
944	2	59	1	1	146	5	1	0	0	3.9	1.2	162	65.2	24.84	3	0	94	1	0.58	137	80	2	2	2	2	3	43.2	3	1	3
945	2	62	1	1	105	8.72	3	1	0	5.8	1.5	165	60	22.04	2	0	78	0	0.47	137	78	2	2	2	3	3	30	3	0	1
946	1	56	1	1	145	4.75	1	0	0	6.07	0.9	174	72.5	23.95	2	0	91	1	0.52	135	79	2	2	2	2	1	23.4	2	0	2
947	1	68	1	1	126	4.54	1	0	0	5.2	0.9	170	78	26.99	3	0	90	1	0.53	135	83	2	2	2	2	3	22.5	2	0	2
948	2	67	1	1	127	6.57	2	1	0	2.83	1.1	158	62	24.84	3	0	82	0	0.52	135	83	2	2	2	2	3	26.4	2	0	1
949	1	57	1	1	157	5.07	1	0	0	8.67	0.78	172	68	22.99	2	0	79	0	0.46	135	80	2	1	1	2	3	10.92	1	0	1
950	1	71	1	1	143	4.61	1	0	1	4.5	0.9	160	83	32.42	4	1	100	1	0.63	133	83	2	2	2	2	1	31.5	3	0	2
951	1	62	1	2	126	5.69	1	0	1	4.4	1.3	172	83	28.06	4	1	98	1	0.57	133	82	2	2	2	3	1	42.9	3	1	4
952	2	60	1	1	104	13.63	3	1	1	3.5	1.1	155	65	27.06	3	0	95	1	0.61	133	83	2	2	2	2	3	40.7	3	1	3
953	1	57	1	1	126	6.25	2	1	0	4.81	1.05	175	80	26.12	3	0	90	1	0.51	133	80	2	2	2	2	1	26.25	2	0	2
954	1	57	1	1	152	5.71	1	0	0	4.1	1.3	173	73	24.39	3	0	90	1	0.52	133	83	2	1	1	2	1	32.5	3	0	1
955	2	60	1	1	137	6.97	2	1	0	5.9	1.7	159	65	25.71	3	0	90	1	0.57	133	83	2	2	2	2	3	54.4	4	1	3
956	1	62	1	1	144	4.81	1	0	0	5.8	2.5	160	57	22.27	2	0	90	1	0.56	133	80	2	1	2	3	3	62.5	4	1	3
957	2	56	1	1	142	4.07	1	0	0	5	1.9	161	67	25.85	3	0	88	1	0.55	133	83	2	2	2	2	3	57	4	1	3
958	2	69	1	2	121	4.53	1	0	1	5.6	1.1	159	75	29.67	4	1	86	1	0.54	133	80	2	2	2	2	3	30.8	3	0	2
959	1	71	1	1	116	4.89	1	0	0	6.4	1.4	169	62	21.71	2	0	86	0	0.51	133	83	2	2	2	2	3	29.4	3	0	1
960	1	63	1	1	147	11.85	3	1	0	4.7	0.9	165	60	22.04	2	0	86	0	0.52	133	83	2	2	2	2	1	18.9	2	0	1
961	2	63	1	1	125	5.43	1	0	0	5.1	1	158	60	24.03	3	0	86	1	0.54	133	83	2	2	2	2	3	28	2	0	2
962	1	67	1	1	132	6.52	2	1	1	3.13	1.18	167	80	28.69	4	1	85	0	0.51	133	81	2	2	2	3	3	23.6	2	0	2
963	2	58	1	1	133	5.1	1	0	0	5	1.2	162	65	24.77	3	0	85	1	0.52	133	85	2	2	2	2	3	32.4	3	0	1
964	2	62	1	1	112	7.2	3	1	0	2.8	0.9	160	60	23.44	2	0	84	0	0.53	133	83	2	2	2	2	3	23.4	2	0	1
965	2	60	2	1	120	4.91	1	0	0	7.17	1.29	156	60	24.65	3	0	84	0	0.54	133	83	2	2	2	3	3	33.54	3	1	3
966	1	65	1	1	145	3.96	1	0	0	4.7	1.3	164	52	19.33	2	0	84	0	0.51	133	83	2	2	2	2	3	24.7	2	0	1
967	1	64	2	1	152	5.65	1	0	0	4.3	1.2	172	69	23.32	2	0	83	0	0.48	133	82	2	2	2	2	1	21.6	2	0	1
968	1	58	1	1	129	5.01	1	0	0	3.9	0.6	165	54	19.83	2	0	82	0	0.5	133	88	2	1	1	3	1	10.2	1	0	1
969	2	55	2	1	159	5.87	1	0	0	6.1	0.6	150	55	24.44	3	0	81	0	0.54	133	83	2	2	2	2	3	13.8	1	0	1
970	2	72	1	1	125	5.45	1	0	0	4.4	0.8	168	62	21.97	2	0	80	0	0.48	133	83	2	2	2	2	3	17.6	1	0	1
971	2	56	1	1	133	4.56	1	0	0	5	0.7	160	62	24.22	3	0	80	0	0.5	133	83	2	2	2	2	3	15.4	1	0	1
972	1	76	1	1	116	6.04	1	0	0	5.29	0.85	165	60	22.04	2	0	80	0	0.48	133	83	2	2	1	3	3	12.75	1	0	1
973	2	62	1	1	176	3.99	1	0	0	4.66	1.29	154	60	25.3	3	0	80	0	0.52	133	83	2	2	2	3	3	28.38	2	0	1
974	2	67	1	1	129	4.12	1	0	0	3.3	0.65	156	59	24.24	3	0	80	0	0.51	133	81	2	2	2	2	3	14.3	1	0	1
975	1	66	1	1	156	6.82	2	1	0	4.5	0.48	166	54	19.6	2	0	80	0	0.48	133	83	2	2	2	2	3	7.2	1	0	1
976	2	55	1	1	140	8.36	3	1	0	4.26	0.73	160	59	23.05	2	0	78	0	0.49	133	83	2	2	2	3	3	14.6	1	0	1
977	2	55	1	1	120	4.75	1	0	0	5.7	0.7	153	56	23.92	2	0	78	0	0.51	133	83	2	2	2	2	3	14	1	0	1
978	1	69	2	1	141	4.67	1	0	1	4.9	1.1	165	76	27.92	3	0	75	0	0.45	133	83	2	2	2	2	3	11	1	0	2
979	2	74	1	1	74	11.46	3	1	0	2.75	1.18	160	60	23.44	2	0	75	0	0.47	133	80	2	2	2	2	3	20.06	2	0	1
980	2	64	1	1	126	4.15	1	0	0	4.1	1.2	167	65	23.31	2	0	74	0	0.44	133	83	2	2	2	3	1	19.2	2	0	1
981	2	57	1	1	115	5.23	1	0	0	3.6	2.2	165	55	20.2	2	0	67	0	0.41	133	83	2	2	2	2	1	19.8	2	0	1
982	1	57	1	1	137	6.07	1	0	0	6.5	3.2	177	81	25.85	3	0	72	0	0.41	133	83	2	2	2	2	3	22.4	2	0	1
983	1	64	1	1	156	5.05	1	0	0	5.57	1.9	167	66.5	23.84	2	0	85	0	0.51	131	83	2	2	1	1	1	38	3	1	3
984	2	59	1	1	128	4.88	1	0	0	4.7	1.7	159	56	22.15	2	0	94	1	0.59	130	83	2	2	2	2	3	61.2	4	1	3
985	1	60	1	1	34	4.83	1	0	0	4.7	0.8	173	66	22.05	2	0	81	0	0.47	130	83	2	2	2	2	3	12.8	1	0	1
986	2	65	1	2	130	5.34	1	0	0	6.1	1.4	155	57	23.73	2	0	81	0	0.52	130	83	2	2	2	2	3	32.2	3	0	1
987	1	59	1	2	157	5.51	1	0	0	6.5	1.5	167	51	18.29	1	0	86	0	0.51	128	83	2	2	2	2	3	31.5	3	0	1
988	2	65	1	2	144	8.42	3	1	0	6.7	1.5	160	55	21.48	2	0	84	0	0.53	128	83	2	2	2	2	1	39	3	1	3
989	2	62	1	2	133	4.08	1	0	0	5.5	1.2	155	56	23.31	2	0	80	0	0.52	128	84	2	2	2	2	1	26.4	2	0	1
990	1	63	1	2	151	4.92	1	0	0	3.49	0.63	170	60	20.76	2	0	95	1	0.56	136	78	2	2	1	3	1	18.9	2	0	2
991	1	60	1	1	168	5.24	1	0	0	5.29	0.99	171	65	22.23	2	0	85	0	0.5	133	79	2	2	2	2	3	19.8	2	0	1
992	1	56	1	1	122	4.5	1	0	0	6.2	1.3	178	66.9	21.11	2	0	89	0	0.5	137	77	2	2	2	2	3	31.2	3	0	1
993	2	68	1	1	140	5.05	1	0	0	6.76	1.12	161	60	23.15	2	0	80	0	0.5	136	76	2	2	2	2	3	24.64	2	0	1
994	1	55	2	1	146	5.39	1	0	0	4.38	0.51	170	69	23.88	2	0	88	0	0.52	134	79	2	2	1	2	3	11.73	1	0	1
995	2	68	1	1	152	8.16	3	1	0	3.4	0.9	156	60	24.65	3	0	113	1	0.72	135	74	2	2	2	3	1	49.5	4	1	3
996	2	61	1	1	128	4.31	1	0	0	4.37	2.12	160	52	20.31	2	0	77	0	0.48	137	74	2	2	2	2	1	40.28	3	1	3
997	2	58	1	1	142	4.26	1	0	1	5.3	1.11	154	68	28.67	4	1	84	0	0.55	135	75	2	2	2	2	2	28.86	3	0	2
998	1	66	2	1	152	6.13	2	1	1	5.71	1.08	174	90	29.73	4	1	105	1	0.6	133	78	2	2	2	3	1	43.2	3	1	4
999	2	57	1	1	136	4.89	1	0	1	5	1.6	162	75	28.58	4	1	98	1	0.6	133	77	2	2	2	2	3	64	4	1	4
1000	1	60	1	1	157	5.94	1	0	0	2.9	1.3	172	80	27.04	3	0	92	1	0.53	133	78	2	2	2	2	1	35.1	3	1	3
1001	1	69	1	1	140	4.42	1	0	0	4.8	0.9	168	67	23.74	2	0	90	1	0.54	133	78	2	2	2	3	3	22.5	2	0	2
1002	2	63	1	1	115	5.03	1	0	0	5.1	1.6	160	70	27.34	3	0	89	1	0.56	133	78	2	2	2	2	3	49.6	4	1	3
1003	2	67	1	1	126	13.99	3	1	0	7.3	2.8	150	58	25.78	3	0	89	1	0.59	133	78	2	2	2	3	1	86.8	4	1	3
1004	2	67	1	1	150	4.9	1	0	0	5.6	0.5	168	71	25.16	3	0	86	1	0.51	133	78	2	2	1	3	1	14	1	0	2
1005	1	57	1	1	161	6.73	2	1	0	5.47	1.34	170	68.5	23.7	2	0	83	0	0.49	133	78	2	2	1	2	1	24.12	2	0	1
1006	1	64	2	1	233	3.94	1	0	0	5.37	0.51	160	57	22.27	2	0	80	0	0.5	133	75	2	2	2	2	1	7.65	1	0	1
1007	2	65	1	2	131	4.11	1	0	0	5.7	2.1	149	45	20.27	2	0	78	0	0.52	133	78	2	2	2	3	1	42	3	1	3
1008	2	59	1	1	126	5.17	1	0	0	5.4	0.8	157	56	22.72	2	0	77	0	0.49	130	78	2	2	2	2	1	15.2	1	0	1
1009	2	69	1	1	127	4.87	1	0	0	4.3	1.3	161	65	25.08	3	0	75	0	0.47	128	80	2	2	2	2	3	22.1	2	0	1
1010	2	55	1	1	119	4.82	1	0	0	5.2	0.6	152	46.3	20.04	2	0	68	0	0.45	135	76	2	2	2	2	3	6	1	0	1
1011	1	69	1	1	168	4.71	1	0	0	5.62	2.72	170	63	21.8	2	0	80	0	0.47	134	74	2	1	2	2	1	40.8	3	1	3
1012	2	72	1	1	117	4.66	1	0	0	5	0.6	160	60	23.44	2	0	80	0	0.5	138	68	2	2	2	2	3	13.2	1	0	1
1013	2	72	1	2	139	5.08	1	0	0	5.4	0.7	158	52	20.83	2	0	78	0	0.49	136	75	2	2	2	2	3	14	1	0	1
1014	2	57	1	1	124	7.12	3	1	0	3.9	0.9	159	62	24.52	3	0	90	1	0.57	135	75	2	2	2	2	3	28.8	3	0	2
1015	1	60	1	1	151	5.33	1	0	0	4.3	0.8	160	60	23.44	2	0	87	0	0.54	135	75	2	2	2	2	3	17.6	1	0	1
1016	2	60	1	1	144	5.07	1	0	0	6.7	1.2	151	62	27.19	3	0	78	0	0.52	135	75	2	2	2	2	3	24	2	0	1
1017	1	65	1	1	149	5.25	1	0	0	5.1	1.2	160	65	25.39	3	0	112	1	0.7	133	73	2	2	2	2	3	56.4	4	1	3
1018	2	65	1	1	144	6.31	2	1	0	6.84	2.03	160	65	25.39	3	0	96	1	0.6	133	71	2	2	2	2	1	77.14	4	1	3
1019	2	57	1	1	141	6.83	2	1	0	6.7	2	155	65	27.06	3	0	93	1	0.6	133	70	2	2	2	2	1	70	4	1	3
1020	1	62	1	1	145	11.47	3	1	0	7.5	1.7	165	64	23.51	2	0	85	0	0.52	133	73	2	2	1	3	1	34	3	1	3
1021	2	64	1	1	126	5.21	1	0	0	6.4	1.3	155	60	24.97	3	0	85	1	0.55	133	73	2	2	2	2	3	35.1	3	1	3
1022	1	72	2	1	123	6.06	1	0	0	3.7	1	160	57	22.27	2	0	82	0	0.51	133	73	2	2	2	2	3	17	1	0	1
1023	2	64	1	1	132	9.01	3	1	0	5.9	0.9	155	58	24.14	3	0	80	0	0.52	133	73	2	2	2	2	3	19.8	2	0	1
1024	2	61	1	1	120	5.15	1	0	0	5.6	1.3	162	57	21.72	2	0	80	0	0.49	133	73	2	2	2	2	3	28.6	2	0	1
1025	2	62	1	1	124	4.83	1	0	0	4.9	2	147	48	22.21	2	0	79	0	0.54	133	73	2	2	2	3	1	42	3	1	3
1026	1	72	1	1	151	4.21	1	0	0	5.7	0.8	160	55	21.48	2	0	76	0	0.48	133	78	2	2	2	2	3	8.8	1	0	1
1027	1	68	1	2	120	5.29	1	0	0	6.4	0.7	169	72	25.21	3	0	85	0	0.5	130	75	2	2	2	2	3	14	1	0	1
1028	1	60	1	1	150	6.36	2	1	0	5.5	1.9	160	60	23.44	2	0	75	0	0.47	130	75	2	2	2	2	3	19	2	0	1
1029	1	65	1	1	141	4.42	1	0	0	6.14	0.56	180	70	21.6	2	0	70	0	0.39	138	68	2	2	2	2	1	2.8	1	0	1
1030	2	63	1	1	136	6.75	2	1	0	4.5	1.4	154	54	22.77	2	0	83	0	0.54	133	69	2	2	2	3	3	35	3	1	3
1031	1	69	1	1	145	4.54	1	0	0	4.1	2.4	160	60	23.44	2	0	85	0	0.53	133	69	2	2	2	3	1	48	4	1	3
1032	2	61	1	1	121	4.04	1	0	0	4.7	0.7	161	53	20.45	2	0	72	0	0.45	133	69	2	2	2	3	1	9.8	1	0	1
1033	1	65	1	1	125	7.96	3	1	0	5.6	0.9	166	63	22.86	2	0	85	0	0.51	133	64	2	1	2	3	1	18	1	0	1
1034	1	66	2	1	155	4.14	1	0	0	5	1.2	162	52	19.81	2	0	70	0	0.43	138	58	2	1	2	2	2	6	1	0	1
1043	1	64	1	1	141	4.58	1	0	0	4.18	1.96	169	70	24.51	3	0	82	0	0.49	132	86	2	2	2	2	3	33.32	3	0	1
1044	2	68	1	2	105	3.99	1	0	0	4.3	1.2	149	45.9	20.67	2	0	85	1	0.57	131	89	2	2	2	3	3	32.4	3	0	2
1045	2	57	1	1	127	4.93	1	0	0	6.2	1.9	160	55	21.48	2	0	78	0	0.49	136	82	2	2	2	2	2	38	3	1	3
1046	1	55	1	1	161	3.96	1	0	0	3.5	0.75	170	55	19.03	2	0	71	0	0.42	132	85	2	2	2	2	3	4.5	1	0	1
1048	2	74	1	1	133	5.02	1	0	0	5.9	2.5	157	52	21.1	2	0	77	0	0.49	136	81	2	2	2	2	2	47.5	4	1	3
1049	1	71	2	1	132	4.48	1	0	0	6.4	0.66	168	70	24.8	3	0	95	1	0.57	132	84	2	2	2	3	1	19.8	2	0	1
1050	2	58	1	1	123	3.94	1	0	0	5.9	0.6	152	45	19.48	2	0	70	0	0.46	132	83	2	2	2	2	3	7.2	1	0	1
1051	1	59	1	1	158	4.56	1	0	0	6.32	2.08	179	60	18.73	2	0	68	0	0.38	132	83	2	2	2	2	3	6.24	1	0	1
1052	2	61	1	1	136	6.6	2	1	0	5.2	1.4	145	46	21.88	2	0	74	0	0.51	136	80	2	2	2	2	2	22.4	2	0	1
1053	1	58	1	1	159	4.25	1	0	0	3.6	0.72	170	65	22.49	2	0	82	0	0.48	135	80	2	2	2	2	2	12.24	1	0	1
1054	2	65	1	2	134	5.8	1	0	0	4.3	0.9	156	55	22.6	2	0	75	0	0.48	133	81	2	2	2	2	3	15.3	1	0	1
1055	2	62	1	1	129	4.54	1	0	0	4.77	2.04	158	58	23.23	2	0	74	0	0.47	132	81	2	2	2	2	3	32.64	3	0	1
1056	2	61	1	1	142	7.01	3	1	0	5.4	6.7	153	45	19.22	2	0	70	0	0.46	132	83	2	2	2	2	3	80.4	4	1	3
1057	1	63	1	1	145	5.27	1	0	0	4.5	1.4	169	73.1	25.59	3	0	98	1	0.58	124	84	2	1	2	2	3	46.2	4	1	3
1058	1	59	1	1	128	5.59	1	0	0	4.3	0.6	170	61	21.11	2	0	81	0	0.48	132	79	2	1	1	2	3	9.6	1	0	1
1059	1	56	1	1	137	10.42	3	1	0	4.2	1.3	178	62	19.57	2	0	85	0	0.48	132	79	2	2	2	2	3	26	2	0	1
1060	2	56	2	1	132	5.65	1	0	0	5.3	1.6	157	46	18.66	2	0	71	0	0.42	132	79	2	2	2	2	3	20.8	2	0	1
1061	2	55	1	1	124	4.34	1	0	0	4.91	0.78	158	60	24.03	3	0	93	1	0.59	135	76	2	2	2	3	3	27.3	2	0	2
1062	2	76	1	1	124	5.59	1	0	0	5.64	0.82	146	56	26.27	3	0	78	0	0.53	131	79	2	2	2	3	3	16.4	1	0	1
1063	2	61	1	1	127	5.82	1	0	1	4.3	1.1	151.5	66.4	28.93	4	1	100	1	0.66	139	74	2	2	2	2	1	46.2	4	1	4
1064	2	59	1	1	127	5.52	1	0	0	5.4	0.9	161	60	23.15	2	0	80	0	0.5	132	77	2	2	2	2	3	19.8	2	0	1
1065	2	61	1	1	143	8.85	3	1	0	4	1.4	155	56	23.31	2	0	80	0	0.52	132	75	2	2	2	2	3	30.8	3	0	1
1066	2	67	2	1	125	5.01	1	0	0	5.2	1.5	165	65.4	24.02	3	0	93	1	0.56	128	69	2	2	2	2	3	52.5	4	1	3
1067	2	69	1	2	121	5.71	1	0	0	6.1	1.4	153	48	20.5	2	0	76	0	0.5	132	75	2	2	2	2	3	25.2	2	0	1
1068	2	75	1	1	116	6.1	2	1	0	4.3	0.6	150	55	24.44	3	0	75	0	0.5	132	76	2	2	2	2	2	10.2	1	0	1
1069	1	61	1	1	133	3.95	1	0	0	4.76	1.01	167	50	17.93	1	0	69	0	0.41	132	72	2	2	2	2	2	4.04	1	0	1
1070	1	62	2	1	127	11.31	3	1	0	5.2	0.6	160.5	53	20.57	2	0	78	0	0.49	129	70	2	2	2	2	1	7.8	1	0	1
1071	2	67	1	1	128	5.21	1	0	0	5.8	1.6	150	60	26.67	3	0	86	1	0.57	136	72	2	2	2	2	1	44.8	3	1	3
1072	2	57	1	1	142	9.74	3	1	0	6.3	12.1	158	65	26.04	3	0	80	0	0.51	132	71	2	2	2	2	3	266.2	4	1	3
1073	2	55	1	1	122	5.46	1	0	0	5.6	0.8	154	56	23.61	2	0	80	0	0.52	132	72	2	2	2	2	3	17.6	1	0	1
1074	2	77	1	1	113	5.68	1	0	0	5.2	1.3	153.5	45	19.1	2	0	78	0	0.51	133	69	2	2	2	2	1	26	2	0	1
1075	2	55	1	1	147	5.62	1	0	0	5.2	1.4	155	55	22.89	2	0	81	0	0.52	132	69	2	2	2	2	3	32.2	3	0	1
1076	2	56	1	1	122	6.1	2	1	0	4.1	1	145.5	50.2	23.71	2	0	77	0	0.53	136	69	2	2	2	2	2	19	2	0	1
1077	2	71	2	1	104	5.22	1	0	0	4.8	1.7	157	47.4	19.23	2	0	69	0	0.44	132	65	2	2	2	2	1	18.7	2	0	1
1078	1	57	1	1	134	5.81	1	0	0	4.9	0.8	165	60	22.04	2	0	88	0	0.53	132	65	2	2	2	2	3	18.4	2	0	1
1079	2	60	1	1	131	8.58	3	1	1	3.63	0.92	155	70	29.14	4	1	94	1	0.61	132	61	2	2	2	3	1	33.12	3	0	2
1082	1	60	1	2	142	5.98	1	0	1	4.56	0.75	167	92.5	33.17	4	1	110	1	0.66	132	86	2	2	2	2	1	33.75	3	1	4
1083	1	76	1	1	153	4.88	1	0	0	4.6	0.8	159	61.4	24.29	3	0	105	1	0.66	132	81	2	2	2	1	1	32	3	0	1
1084	1	63	1	1	169	5.32	1	0	0	4.1	0.6	157	63.3	25.68	3	0	102	1	0.65	135	81	2	2	2	2	3	22.2	2	0	2
1085	2	60	1	1	137	4.76	1	0	0	6.59	1.17	155	45	18.73	2	0	75	0	0.48	132	82	2	2	2	2	3	19.89	2	0	1
1086	2	77	1	2	101	4.39	1	0	0	5.1	0.9	146	40.3	18.91	2	0	80	0	0.55	139	78	2	2	2	3	3	19.8	2	0	1
1087	2	59	1	1	125	5.38	1	0	0	5.6	1.54	157	50	20.28	2	0	70	0	0.45	132	80	2	2	2	2	3	18.48	2	0	1
1088	1	67	1	2	138	4.1	1	0	0	4	0.47	160	49	19.14	2	0	72	0	0.45	133	77	2	1	2	1	3	3.29	1	0	1
1089	1	71	1	1	133	5.11	1	0	0	5.1	1	163	68.9	25.93	3	0	97	1	0.6	134	76	2	2	2	2	1	32	3	0	1
1090	1	61	1	1	110	5.37	1	0	0	4.1	0.6	165	63.3	23.25	2	0	94	1	0.57	129	78	2	2	2	2	1	17.4	1	0	2
1091	1	68	1	1	136	5.62	1	0	1	3.9	1.3	167	87.2	31.27	4	1	99	1	0.59	135	73	2	2	2	3	1	44.2	3	1	4
1092	1	63	1	1	172	5.22	1	0	0	3.24	0.97	165	64	23.51	2	0	84	0	0.51	133	76	2	2	2	2	3	18.43	2	0	1
1093	1	61	1	1	150	16.5	3	1	0	6.14	4.39	164	65	24.17	3	0	85	0	0.52	132	75	2	2	2	2	3	87.8	4	1	3
1094	2	56	1	1	141	5.18	1	0	0	4.23	1.57	160	54	21.09	2	0	74	0	0.46	132	71	2	2	2	2	3	25.12	2	0	1
1095	2	70	2	1	126	5.33	1	0	0	7.08	0.91	155	51	21.23	2	0	71	0	0.46	132	71	2	2	2	2	3	11.83	1	0	1
1096	1	63	1	1	125	5.77	1	0	0	3.6	1	159	59.1	23.38	2	0	83	0	0.52	125	61	2	2	2	3	1	18	1	0	1
1099	1	65	1	1	129	4.93	1	0	0	3.9	1.4	162	55	20.96	2	0	80	0	0.49	134	87	2	2	2	2	1	21	2	0	1
1101	1	64	1	1	142	4.92	1	0	0	5.41	0.78	165	58	21.3	2	0	70	0	0.42	131	87	2	2	2	2	3	3.9	1	0	1
1102	2	56	1	1	186	3.94	1	0	0	5.45	0.98	166	47.5	17.24	1	0	74	0	0.45	131	87	2	2	2	2	2	15.68	1	0	1
1103	1	55	2	1	124	6.41	2	1	0	4.2	0.9	185.5	81.3	23.63	2	0	93	1	0.5	135	85	2	2	2	2	1	25.2	2	0	1
1104	1	64	2	1	156	5.89	1	0	0	4.03	1.68	165	66	24.24	3	0	99	1	0.6	133	85	2	1	2	2	3	57.12	4	1	3
1105	1	70	1	1	138	5.23	1	0	0	4.5	0.7	170	70	24.22	3	0	93	1	0.55	133	84	2	2	1	3	1	19.6	2	0	2
1106	1	58	1	1	137	5.28	1	0	0	4.2	1.7	175	67.4	22.01	2	0	87	0	0.5	132	89	2	2	1	2	1	37.4	3	1	3
1107	2	57	1	1	133	7.08	3	1	1	4.06	2.33	158	90	36.05	4	1	98	1	0.62	131	85	2	2	2	2	3	93.2	4	1	4
1108	2	68	1	1	139	6.6	2	1	0	5.2	1.9	157	56	22.72	2	0	83	0	0.53	134	81	2	2	2	2	2	47.5	4	1	3
1109	1	67	1	1	133	5.54	1	0	0	5	1.8	168	67	23.74	2	0	80	0	0.48	134	81	2	2	2	2	3	27	2	0	1
1110	2	70	1	1	128	5.64	1	0	1	5.64	2.05	146	63	29.56	4	1	96	1	0.66	134	81	2	2	2	3	1	77.9	4	1	4
1111	1	56	1	2	34	5.02	1	0	0	3.75	1.6	172	79	26.7	3	0	85	0	0.49	132	82	2	2	2	2	3	32	3	0	1
1112	1	71	1	1	126	5.87	1	0	0	5.11	1.02	165	68	24.98	3	0	80	0	0.48	132	82	2	2	2	2	3	15.3	1	0	1
1113	1	64	1	2	148	7	3	1	1	4.65	0.86	156	65	26.71	3	0	80	0	0.51	132	82	2	2	2	2	3	12.9	1	0	2
1114	1	77	1	1	141	4.69	1	0	0	5.2	0.9	160	53	20.7	2	0	80	0	0.5	129	84	2	2	2	2	3	13.5	1	0	1
1115	2	60	1	1	113	8.52	3	1	1	5.1	1.2	158	84	33.65	4	1	107	1	0.68	133	79	2	2	2	2	3	58.8	4	1	4
1116	2	55	1	1	106	9.97	3	1	0	4.1	1.2	147.5	45.5	20.91	2	0	74	0	0.5	131	84	2	2	2	2	3	19.2	2	0	1
1117	2	69	1	1	133	4.27	1	0	0	6	1.4	155	56	23.31	2	0	90	1	0.58	136	78	2	2	2	2	1	44.8	3	1	3
1118	2	65	1	1	135	5.2	1	0	1	5.6	1.5	150	62	27.56	3	0	85	1	0.57	134	80	2	2	2	2	3	40.5	3	1	3
1119	2	65	1	1	134	5.78	1	0	0	4.32	2.94	162	60	22.86	2	0	80	0	0.49	134	81	2	2	2	2	2	64.68	4	1	3
1120	1	57	1	1	146	5.8	1	0	0	4.5	3.2	158	56	22.43	2	0	80	0	0.51	134	80	2	1	1	2	3	48	4	1	3
1121	1	57	1	1	150	4.49	1	0	0	4.4	0.92	180	76	23.46	2	0	86	0	0.48	132	80	2	2	2	2	3	19.32	2	0	1
1122	1	59	1	1	165	10.91	3	1	0	3.59	1	174	72	23.78	2	0	80	0	0.46	132	80	2	2	2	2	3	15	1	0	1
1123	1	70	1	1	158	4.58	1	0	0	3.89	1.24	171	70	23.94	2	0	80	0	0.47	132	80	2	2	2	2	3	18.6	2	0	1
1124	1	65	1	1	137	4.74	1	0	0	3.95	1.13	170	60	20.76	2	0	76	0	0.45	132	80	2	2	2	2	3	12.43	1	0	1
1125	1	55	2	1	158	7.1	3	1	0	4.9	0.87	170	53	18.34	1	0	72	0	0.42	132	80	2	2	2	2	3	6.09	1	0	1
1126	2	78	1	1	101	10.17	3	1	1	6.1	2.3	149	67	30.18	4	1	103	1	0.69	131	78	2	2	2	2	3	103.5	4	1	4
1127	1	62	1	1	153	6.65	2	1	0	5.09	1.27	173	73	24.39	3	0	100	1	0.58	131	85	2	2	2	2	3	44.45	3	1	3
1128	1	69	1	1	158	5.18	1	0	0	5.12	1.65	170	64	22.15	2	0	84	0	0.49	131	81	2	1	2	2	3	31.35	3	0	1
1129	1	70	2	1	135	4.77	1	0	0	3.95	0.75	166	55	19.96	2	0	82	0	0.49	131	81	2	2	1	2	3	12.75	1	0	1
1130	2	61	1	1	119	6.16	2	1	0	4.99	1.48	156	46	18.9	2	0	78	0	0.5	131	83	2	2	2	2	3	29.6	3	0	1
1131	1	61	1	1	124	5.49	1	0	0	4	0.8	174	58	19.16	2	0	75	0	0.43	131	83	2	2	2	2	3	8	1	0	1
1132	1	64	1	1	140	4.78	1	0	0	4.15	0.66	160	57	22.27	2	0	75	0	0.47	131	82	2	2	2	2	3	6.6	1	0	1
1133	1	60	2	2	138	3.8	1	0	0	3.02	0.94	169	67	23.46	2	0	72	0	0.43	131	88	2	2	2	2	3	6.58	1	0	1
1134	2	60	1	1	139	5.59	1	0	0	6.05	0.88	152	52	22.51	2	0	72	0	0.47	131	81	2	2	2	2	3	12.32	1	0	1
1135	1	68	2	1	146	5.28	1	0	0	5.1	0.5	159	55	21.76	2	0	80	0	0.5	130	81	2	2	2	2	3	7.5	1	0	1
1136	1	61	1	1	142	6.1	2	1	0	2.9	0.9	170.5	58.4	20.09	2	0	80	0	0.47	123	78	2	2	2	2	1	13.5	1	0	1
1137	2	57	1	1	103	5.84	1	0	0	4.4	0.8	149	33.7	15.18	1	0	79	0	0.53	135	79	2	2	2	2	1	16.8	1	0	1
1138	1	72	1	1	144	4.45	1	0	0	2.96	0.49	160	55	21.48	2	0	87	0	0.54	134	78	2	1	1	2	1	10.78	1	0	1
1139	1	73	2	1	161	5.57	1	0	0	5.23	0.82	165	63	23.14	2	0	83	0	0.5	131	79	2	2	2	2	3	14.76	1	0	1
1140	1	67	1	1	136	5.7	1	0	0	4.2	1.6	168	59.9	21.22	2	0	76	0	0.45	131	81	2	2	2	2	1	17.6	1	0	1
1141	2	61	1	1	130	5.4	1	0	0	4.13	0.73	160	62	24.22	3	0	82	0	0.51	129	79	2	2	2	3	2	17.52	1	0	1
1142	1	56	1	1	148	12.14	3	1	0	5.6	0.9	173.5	67.1	22.29	2	0	89	0	0.51	127	74	2	1	2	2	1	21.6	2	0	1
1143	2	61	1	1	109	5.64	1	0	0	4.2	1.6	160.5	62.7	24.34	3	0	83	0	0.52	129	81	2	2	2	2	1	40	3	1	3
1144	2	76	1	1	128	4.9	1	0	0	5.6	1.4	156	51	20.96	2	0	76	0	0.49	134	75	2	2	2	2	3	25.2	2	0	1
1145	2	71	1	1	120	12.28	3	1	1	4.2	2.1	158	70	28.04	4	1	105	1	0.66	131	79	2	2	2	2	3	98.7	4	1	4
1146	2	63	1	1	131	5.7	1	0	0	5.3	0.8	158	65	26.04	3	0	84	0	0.53	130	77	2	2	2	3	3	20.8	2	0	1
1147	2	56	1	1	116	5.59	1	0	0	4.1	2.4	154	61	25.72	3	0	93	1	0.6	131	74	2	2	2	2	3	84	4	1	3
1148	2	74	1	1	151	6.45	2	1	0	7.52	0.99	154	55	23.19	2	0	75	0	0.49	131	76	2	2	2	2	3	16.83	1	0	1
1149	2	60	1	1	136	6.28	2	1	0	5.05	0.99	154	54	22.77	2	0	74	0	0.48	131	76	2	2	2	2	3	15.84	1	0	1
1150	2	55	1	1	129	9.24	3	1	0	4.69	1.34	167	72	25.82	3	0	87	1	0.52	131	77	2	2	2	2	1	38.86	3	1	3
1151	2	57	1	1	133	4.47	1	0	0	5.74	1.09	160	65	25.39	3	0	80	0	0.5	131	72	2	2	2	2	2	23.98	2	0	1
1152	2	56	1	1	135	17.06	3	1	0	8.2	1.7	146	53	24.86	3	0	87	1	0.6	130	77	2	2	2	3	1	49.3	4	1	3
1153	2	59	1	2	125	6.3	2	1	0	5.1	0.8	157.5	47.5	19.15	2	0	71	0	0.45	134	79	2	2	2	2	3	10.4	1	0	1
1154	2	68	1	2	119	5.51	1	0	0	6.95	1.93	154	50	21.08	2	0	70	0	0.45	131	73	2	2	2	2	3	23.16	2	0	1
1155	2	78	1	1	132	6.3	2	1	0	4.5	0.6	150	44	19.56	2	0	70	0	0.47	130	70	2	2	2	2	3	7.2	1	0	1
1156	1	83	1	1	115	4.65	1	0	0	4.52	1.18	160	52	20.31	2	0	80	0	0.5	127	77	2	2	2	2	1	17.7	1	0	1
1157	1	71	1	1	145	4.51	1	0	0	5.23	0.65	177	65	20.75	2	0	85	0	0.48	131	71	2	2	2	2	3	13	1	0	1
1158	1	57	1	1	137	5.01	1	0	0	5.68	0.93	170	55	19.03	2	0	80	0	0.47	131	73	2	1	2	2	1	13.95	1	0	1
1159	1	64	1	1	152	4.52	1	0	1	4.2	1.5	172	84.5	28.56	4	1	101	1	0.59	124	72	2	1	1	3	1	54	4	1	4
1160	1	73	1	1	149	4.07	1	0	0	3.28	0.48	161	55	21.22	2	0	78	0	0.48	131	69	2	1	1	3	2	6.24	1	0	1
1161	2	60	1	1	132	5.85	1	0	0	6.1	2	155	53	22.06	2	0	80	0	0.52	131	61	2	2	2	2	3	44	3	1	3
1163	2	55	1	1	111	4.84	1	0	0	4.5	1.3	155.5	62.5	25.85	3	0	94	1	0.6	127	85	2	2	1	2	1	46.8	4	1	3
1164	1	69	1	1	116	4.42	1	0	0	4.3	0.9	169	60.4	21.15	2	0	85	0	0.5	129	84	2	2	2	2	1	18	1	0	1
1165	2	70	1	1	122	7.28	3	1	0	4.92	0.81	153	54	23.07	2	0	74	0	0.48	130	81	2	2	2	2	3	12.96	1	0	1
1166	1	58	1	1	121	5	1	0	0	4.6	0.8	171	62.6	21.41	2	0	83	0	0.49	133	80	2	2	2	2	1	14.4	1	0	1
1167	1	75	2	1	143	11.06	3	1	0	3.79	0.93	165	60	22.04	2	0	80	0	0.48	130	76	2	2	2	2	3	13.95	1	0	1
1168	1	69	1	1	160	10.1	3	1	0	3.2	0.6	176	72	23.24	2	0	81	0	0.46	133	78	2	1	2	2	2	9.6	1	0	1
1170	1	57	1	1	125	5.59	1	0	0	5.2	1.7	166	71.2	25.84	3	0	87	0	0.52	132	71	2	2	1	2	1	37.4	3	1	3
1171	2	77	1	1	115	6.41	2	1	0	4.8	1.1	154.5	47	19.69	2	0	86	1	0.56	131	68	2	2	2	2	1	30.8	3	0	1
1172	1	61	1	1	167	4.63	1	0	0	5.47	0.91	174	68	22.46	2	0	88	0	0.51	130	71	2	2	2	2	3	20.93	2	0	1
1173	2	61	2	1	100	4.83	1	0	0	4.4	1.6	163.5	61.1	22.86	2	0	89	1	0.54	129	71	2	2	2	2	1	49.6	4	1	3
1174	1	66	1	1	130	4.84	1	0	1	5.2	3.1	170	80.9	27.99	3	0	104	1	0.61	130	59	2	1	2	2	1	120.9	4	1	3
1178	2	63	1	1	124	5.75	1	0	0	3.49	0.69	155	55	22.89	2	0	84	0	0.54	134	88	2	2	2	2	3	17.94	1	0	1
1179	1	59	1	1	114	4.26	1	0	0	4.31	1.33	165	60	22.04	2	0	92	1	0.56	133	88	2	2	2	2	1	35.91	3	1	3
1180	2	61	1	1	128	9.11	3	1	0	5.2	2.9	158	62	24.84	3	0	82	0	0.52	139	85	2	2	2	2	1	69.6	4	1	3
1186	2	64	1	2	121	5.41	1	0	1	4.6	2.1	158	76	30.44	4	1	103	1	0.65	135	85	2	2	2	2	3	94.5	4	1	4
1187	1	63	1	1	140	5.3	1	0	0	5.16	1.3	161	62	23.92	2	0	86	0	0.53	135	85	2	2	2	2	3	27.3	2	0	1
1188	1	72	1	1	148	5.63	1	0	0	3.2	1.1	155	60	24.97	3	0	85	0	0.55	135	89	2	2	2	2	3	22	2	0	1
1189	1	73	1	1	143	4.75	1	0	0	4.52	0.88	158	50	20.03	2	0	70	0	0.44	133	88	2	2	2	3	3	4.4	1	0	1
1190	2	70	2	1	141	5.82	1	0	0	3.7	1.4	150	45	20	2	0	73	0	0.49	133	88	2	2	2	2	1	21	2	0	1
1191	1	57	1	1	152	4.03	1	0	0	6.27	3.05	174	80	26.42	3	0	86	0	0.49	130	87	2	2	2	2	3	64.05	4	1	3
1193	1	56	1	2	29	6.5	2	1	0	5.31	0.72	162	60	22.86	2	0	81	0	0.5	130	85	2	2	2	2	3	11.52	1	0	1
1197	2	56	2	1	125	6.05	1	0	1	6.9	2.9	156	67.5	27.74	3	0	97	1	0.62	134	87	2	2	2	2	1	113.1	4	1	3
1198	2	58	2	1	128	4.28	1	0	0	4.55	1.49	163	57	21.45	2	0	80	0	0.49	133	85	2	2	2	2	2	32.78	3	0	1
1199	2	61	1	1	124	4.82	1	0	0	4.89	0.78	159	54	21.36	2	0	79	0	0.5	131	84	2	2	2	2	2	16.38	1	0	1
1200	2	64	1	1	132	5.03	1	0	0	5.91	1.63	153.5	53	22.49	2	0	71	0	0.46	130	89	2	2	2	2	1	21.19	2	0	1
1201	1	68	1	1	141	4.2	1	0	0	3.73	1.17	175	76	24.82	3	0	93	1	0.53	125	83	2	2	2	2	3	32.76	3	0	1
1202	1	61	1	1	157	5.23	1	0	0	4.1	1.36	160	55	21.48	2	0	76	0	0.48	130	86	2	2	2	2	3	14.96	1	0	1
1203	1	64	1	1	138	5.09	1	0	0	5.7	0.9	182	68	20.53	2	0	90	1	0.49	129	89	2	2	2	2	3	22.5	2	0	2
1204	1	65	1	1	137	4.2	1	0	0	3.69	0.73	165	63	23.14	2	0	85	0	0.52	127	86	2	2	2	3	3	14.6	1	0	1
1205	2	57	1	1	123	3.37	1	0	0	5.02	0.85	145	43	20.45	2	0	74	0	0.51	134	83	2	2	2	3	3	13.6	1	0	1
1206	1	59	2	1	148	4.74	1	0	0	3.93	0.85	168	66	23.38	2	0	87	0	0.52	133	83	2	1	1	2	1	18.7	2	0	1
1207	2	79	1	2	129	5.92	1	0	0	5.7	2	156	65	26.71	3	0	86	1	0.55	131	83	2	2	2	2	2	56	4	1	3
1208	1	63	1	1	139	4.8	1	0	0	5.2	1.9	171	74	25.31	3	0	81	0	0.47	131	83	2	2	2	2	3	30.4	3	0	1
1209	1	56	1	1	153	4.97	1	0	0	4.15	2.02	165	73	26.81	3	0	88	0	0.53	130	83	2	2	2	2	3	46.46	4	1	3
1210	2	70	1	2	122	7.04	3	1	1	5.1	2.2	161	70	27.01	3	0	86	1	0.53	130	86	2	2	2	2	3	61.6	4	1	3
1211	2	65	1	1	150	4.32	1	0	0	6.36	1.3	154	60	25.3	3	0	83	0	0.54	130	88	2	2	2	2	3	32.5	3	0	1
1212	1	67	1	1	141	4.48	1	0	0	4.81	0.77	172	75	25.35	3	0	82	0	0.48	130	85	2	2	2	2	3	13.09	1	0	1
1213	1	58	1	1	153	3.78	1	0	0	4.15	0.95	174	70	23.12	2	0	82	0	0.47	130	88	2	2	2	2	3	16.15	1	0	1
1214	1	67	1	1	141	4.34	1	0	0	3.81	0.84	171	68	23.26	2	0	82	0	0.48	130	87	2	2	2	2	3	14.28	1	0	1
1215	2	59	1	1	156	4.61	1	0	0	5.37	1.4	165	60	22.04	2	0	80	0	0.48	130	85	2	2	2	2	1	30.8	3	0	1
1216	2	57	2	1	119	4.17	1	0	0	5.6	0.86	160	60	23.44	2	0	77	0	0.48	130	86	2	2	2	2	3	16.34	1	0	1
1217	2	74	1	1	133	4.15	1	0	0	3.8	0.56	160	62	24.22	3	0	76	0	0.48	130	83	2	2	2	2	3	10.08	1	0	1
1218	2	68	1	1	142	4.2	1	0	0	5.1	2.15	165	60	22.04	2	0	76	0	0.46	130	87	2	2	2	2	3	38.7	3	1	3
1219	1	65	1	1	140	4.14	1	0	0	4.31	0.95	170	60	20.76	2	0	76	0	0.45	130	87	2	2	2	2	3	10.45	1	0	1
1220	1	69	1	1	153	3.98	1	0	0	3.77	0.84	162	62	23.62	2	0	80	0	0.49	130	86	2	2	2	3	3	12.6	1	0	1
1221	1	55	1	1	148	13.52	3	1	0	4.8	2.37	180	75	23.15	2	0	82	0	0.46	129	85	2	2	2	2	3	40.29	3	1	3
1222	1	56	1	1	147	7.25	3	1	1	3.42	1.25	170	79	27.34	3	0	90	1	0.53	128	85	2	2	2	2	1	31.25	3	0	2
1223	2	69	1	1	107	4.6	1	0	0	4.5	1	165	51	18.73	2	0	70	0	0.4	134	83	2	2	2	2	1	12	1	0	1
1224	1	55	2	1	135	4.33	1	0	0	6.1	1.6	170	69	23.88	2	0	78	0	0.46	133	83	2	2	2	2	3	20.8	2	0	1
1225	1	61	2	1	141	6.04	1	0	0	5.9	1.1	176	61	19.69	2	0	97	1	0.55	133	83	2	2	2	2	1	35.2	3	1	3
1226	1	67	1	1	128	9.47	3	1	0	5.8	1.9	170	68	23.53	2	0	85	0	0.5	133	83	2	2	2	2	3	38	3	1	3
1227	2	69	1	1	121	5.41	1	0	0	4.8	1.7	150	56	24.89	3	0	85	1	0.57	133	83	2	2	2	2	1	45.9	3	1	3
1228	2	66	1	1	130	5.09	1	0	0	6.6	1.1	156	55	22.6	2	0	68	0	0.44	133	83	2	2	2	3	1	11	1	0	1
1229	1	56	2	1	157	10.89	3	1	0	5.98	1.15	170	63	21.8	2	0	84	0	0.49	132	83	2	2	1	2	1	21.85	2	0	1
1230	1	63	1	2	169	4.37	1	0	0	4.14	0.81	170	69	23.88	2	0	87	0	0.51	130	88	2	1	1	3	3	17.82	1	0	1
1231	2	68	1	1	147	4.63	1	0	0	4.06	1.05	165	60	22.04	2	0	78	0	0.47	130	83	2	2	2	2	1	21	2	0	1
1232	2	77	1	1	109	4.5	1	0	0	2.95	2.52	154	54	22.77	2	0	75	0	0.49	130	86	2	2	2	3	3	42.84	3	1	3
1233	2	56	1	1	148	4.51	1	0	0	5.24	1.1	154	49	20.66	2	0	70	0	0.45	130	88	2	2	2	1	3	13.2	1	0	1
1234	2	65	1	1	131	5.89	1	0	1	3.7	2.1	153	65	27.77	3	0	90	1	0.59	129	86	2	2	2	2	3	67.2	4	1	3
1235	2	59	1	1	123	3.75	1	0	0	3.27	0.84	155	45	18.73	2	0	70	0	0.45	128	88	2	2	2	3	3	10.08	1	0	1
1237	2	55	1	1	133	6.23	2	1	1	5.2	0.9	162	90	34.29	4	1	100	1	0.62	134	81	2	2	2	3	3	37.8	3	1	4
1238	1	69	1	1	123	6.36	2	1	0	5	1	163	65	24.46	3	0	94	1	0.58	134	82	2	1	1	2	1	29	3	0	1
1239	2	60	1	1	138	9.05	3	1	0	4.25	1.79	156	61	25.07	3	0	82	0	0.53	132	82	2	2	2	3	3	42.96	3	1	3
1240	1	60	2	1	157	4.55	1	0	0	4.3	2.01	168	65	23.03	2	0	85	0	0.51	131	83	2	2	2	2	3	40.2	3	1	3
1241	2	56	1	1	113	5.45	1	0	0	4.2	1.6	162	68	25.91	3	0	84	0	0.52	130	83	2	2	2	2	3	41.6	3	1	3
1242	1	57	1	1	141	7.6	3	1	0	4.6	1.2	160	60	23.44	2	0	80	0	0.5	130	82	2	2	2	2	3	18	1	0	1
1243	2	64	1	1	150	7.26	3	1	0	5.25	0.67	165	55	20.2	2	0	78	0	0.47	130	84	2	2	2	2	3	13.4	1	0	1
1244	2	69	1	1	133	3.94	1	0	0	5.09	0.82	150	50	22.22	2	0	78	0	0.52	130	82	2	2	2	2	3	16.4	1	0	1
1245	2	59	1	1	136	5.14	1	0	0	4.39	1.02	158	55	22.03	2	0	75	0	0.47	130	82	2	2	2	2	3	17.34	1	0	1
1246	2	67	1	1	128	5.54	1	0	0	3.4	1.6	163	60	22.58	2	0	72	0	0.44	130	85	2	2	2	2	3	22.4	2	0	1
1247	2	67	1	1	106	5.15	1	0	0	5.2	1	158	49.8	19.95	2	0	81	0	0.51	139	77	2	2	2	3	1	23	2	0	1
1248	2	62	1	1	104	4.71	1	0	0	3.2	0.9	156	54	22.19	2	0	88	1	0.56	129	84	2	2	2	3	1	27	2	0	2
1249	1	57	1	1	148	7.56	3	1	0	6.1	1.7	165	55	20.2	2	0	83	0	0.5	129	86	2	2	2	2	1	30.6	3	0	1
1250	1	57	1	1	153	4.41	1	0	0	4.51	1.03	168	58	20.55	2	0	79	0	0.47	134	81	2	2	2	2	2	14.42	1	0	1
1251	1	61	2	1	147	5.32	1	0	0	4.23	0.83	170	64	22.15	2	0	85	0	0.5	133	79	2	2	2	2	2	16.6	1	0	1
1252	2	56	1	1	121	4.7	1	0	0	5.97	3.1	157	60	24.34	3	0	85	1	0.54	133	80	2	2	2	2	2	83.7	4	1	3
1253	1	60	1	1	164	12.11	3	1	0	4.39	1.22	173	68	22.72	2	0	83	0	0.48	133	79	2	2	2	2	2	21.96	2	0	1
1254	1	61	2	1	127	5.1	1	0	0	6.23	1.9	171	65	22.23	2	0	83	0	0.49	133	81	2	2	2	2	2	34.2	3	1	3
1255	2	59	1	1	102	4.72	1	0	0	4.28	1.42	160	67	26.17	3	0	80	0	0.5	133	81	2	2	2	2	2	31.24	3	0	1
1256	2	69	2	1	125	6.33	2	1	0	6.5	3.1	157	56	22.72	2	0	75	0	0.48	133	81	2	2	2	2	2	52.7	4	1	3
1257	2	56	1	1	139	3.96	1	0	0	5.16	1.05	160	56	21.88	2	0	75	0	0.47	133	81	2	2	2	3	1	17.85	1	0	1
1258	1	60	2	1	123	5.24	1	0	0	4.5	1	170	75	25.95	3	0	107	1	0.63	132	81	2	2	2	2	1	42	3	1	3
1259	2	64	1	1	110	5.58	1	0	0	3.5	1.7	155	53.2	22.14	2	0	83	0	0.54	131	85	2	2	2	2	1	42.5	3	1	3
1260	1	71	2	1	146	4.44	1	0	0	3.92	0.55	173	63	21.05	2	0	77	0	0.45	131	79	2	2	2	2	2	6.6	1	0	1
1261	1	56	1	1	157	6.06	1	0	0	4.9	1.3	178	73.1	23.07	2	0	102	1	0.57	130	84	2	2	1	2	1	48.1	4	1	3
1262	2	72	1	1	114	9.46	3	1	0	5	2.8	166	68	24.68	3	0	86	1	0.52	130	82	2	2	2	2	3	78.4	4	1	3
1263	2	65	1	2	146	7.4	3	1	1	3.77	1.83	157	67	27.18	3	0	83	0	0.53	130	82	2	2	2	2	3	45.75	3	1	3
1264	1	66	1	1	146	7.4	3	1	0	3.77	1.83	167	67	24.02	3	0	83	0	0.5	130	82	2	2	2	2	3	32.94	3	0	1
1265	2	69	2	1	113	4.86	1	0	0	3.73	0.87	154	57	24.03	3	0	80	0	0.52	130	81	2	2	2	2	1	19.14	2	0	1
1266	2	56	1	1	143	6.15	2	1	0	4.86	1.13	163	62	23.34	2	0	70	0	0.43	130	82	2	2	2	2	3	13.56	1	0	1
1267	2	70	1	1	121	4.52	1	0	0	5.6	0.8	158	52	20.83	2	0	70	0	0.44	130	82	2	2	2	2	3	9.6	1	0	1
1268	2	58	1	1	132	4.93	1	0	0	3.26	1.65	158	64	25.64	3	0	82	0	0.52	129	83	2	2	2	3	2	39.6	3	1	3
1269	1	56	1	1	133	10.58	3	1	0	3.12	0.69	174	71	23.45	2	0	86	0	0.49	128	84	2	2	2	3	3	14.49	1	0	1
1270	2	60	1	2	134	5.8	1	0	0	4.16	1.68	153	58	24.78	3	0	85	1	0.56	131	81	2	2	2	3	3	45.36	3	1	3
1272	2	59	2	1	139	5.51	1	0	0	5.04	0.99	166	65	23.59	2	0	90	1	0.54	138	80	2	2	2	2	3	31.68	3	0	2
1273	2	69	1	1	108	3.93	1	0	0	6.1	1.8	160	60	23.44	2	0	70	0	0.44	138	79	2	2	2	2	3	21.6	2	0	1
1274	2	59	2	1	124	5.5	1	0	0	4	0.7	155.5	58.5	24.19	3	0	82	0	0.53	138	80	2	2	2	2	3	16.8	1	0	1
1275	1	55	1	1	162	5.56	1	0	0	5.63	0.48	182	85	25.66	3	0	93	1	0.51	135	80	2	2	2	2	1	13.44	1	0	2
1276	2	77	1	2	132	4.39	1	0	0	5.6	1.5	152	52	22.51	2	0	80	0	0.53	135	80	2	2	2	2	2	33	3	0	1
1277	1	57	1	1	146	4.32	1	0	0	5.3	1.4	170	59	20.42	2	0	79	0	0.46	135	75	2	2	2	2	3	19.6	2	0	1
1278	2	55	2	1	135	7.36	3	1	0	4.37	0.8	162	50	19.05	2	0	78	0	0.48	135	80	2	2	2	2	3	16	1	0	1
1279	1	67	1	1	138	5.98	1	0	0	7.2	1.9	165	65	23.88	2	0	75	0	0.45	135	75	2	2	2	2	1	19	2	0	1
1280	2	60	1	1	128	5.35	1	0	0	6.1	2.5	144	48	23.15	2	0	88	1	0.61	134	83	2	2	2	2	3	75	4	1	3
1281	2	59	1	1	144	5.34	1	0	1	5.6	1.7	152	65	28.13	4	1	91	1	0.6	133	79	2	2	2	2	2	56.1	4	1	4
1282	1	74	1	1	142	3.78	1	0	0	3.87	0.99	172	62	20.96	2	0	85	0	0.49	133	80	2	2	2	2	1	19.8	2	0	1
1283	2	65	1	1	123	5.71	1	0	0	6.21	1.01	158	62	24.84	3	0	84	0	0.53	133	78	2	2	2	2	2	26.26	2	0	1
1284	1	57	2	1	151	4.7	1	0	0	4.61	1.34	172	72	24.34	3	0	81	0	0.47	133	76	2	2	2	2	2	21.44	2	0	1
1285	2	65	1	1	132	4.4	1	0	0	4.9	1.4	157	65	26.37	3	0	75	0	0.48	133	78	2	2	2	2	3	23.8	2	0	1
1286	1	58	1	1	124	3.93	1	0	0	6.2	1	162	46.8	17.83	1	0	70	0	0.43	133	79	2	2	2	2	1	5	1	0	1
1287	1	79	1	1	136	6.6	2	1	1	5.2	1.4	162	74	28.2	4	1	90	1	0.56	132	80	2	2	2	2	3	35	3	1	4
1288	2	68	1	1	118	5.99	1	0	0	4.5	1	150	51	22.67	2	0	85	1	0.57	132	78	2	2	2	3	1	27	2	0	2
1289	2	68	2	1	119	5.1	1	0	0	4.8	0.9	152	50	21.64	2	0	80	0	0.53	132	78	2	2	2	2	3	19.8	2	0	1
1290	1	57	2	1	157	5.12	1	0	0	5.63	1.78	175	65	21.22	2	0	84	0	0.48	131	80	2	2	1	2	2	33.82	3	1	3
1291	1	76	1	1	132	4.43	1	0	0	4.62	1.34	167	49	17.57	1	0	74	0	0.44	131	78	2	2	2	2	3	12.06	1	0	1
1292	2	79	1	2	137	4.2	1	0	0	4.19	0.92	160	51	19.92	2	0	67	0	0.41	131	80	2	2	2	1	3	8.28	1	0	1
1293	1	66	1	1	160	5.31	1	0	0	5.73	1.84	185	86	25.13	3	0	100	1	0.54	130	83	2	1	1	2	1	64.4	4	1	3
1294	1	62	2	1	145	5.11	1	0	0	4.25	1.89	165	71	26.08	3	0	98	1	0.59	130	80	2	2	2	2	3	62.37	4	1	3
1295	1	68	1	1	136	6.6	2	1	0	5.2	1.4	170	76	26.3	3	0	90	1	0.53	130	78	2	2	2	2	3	35	3	1	3
1296	2	57	1	1	122	4.79	1	0	0	6.55	2.2	174	62	20.48	2	0	90	1	0.52	130	81	2	2	2	2	3	70.4	4	1	3
1297	2	57	1	1	132	4.88	1	0	0	4.9	2.6	163	68	25.59	3	0	88	1	0.54	130	79	2	2	2	2	1	78	4	1	3
1298	1	57	1	1	165	5.18	1	0	0	5.2	1.5	175	80	26.12	3	0	85	0	0.49	130	80	2	2	2	2	2	30	3	0	1
1299	1	62	1	2	131	10.72	3	1	0	4.88	0.75	165	63	23.14	2	0	85	0	0.52	130	80	2	1	2	3	3	15	1	0	1
1300	1	61	1	1	146	4.34	1	0	0	5.01	1.05	170	73	25.26	3	0	84	0	0.49	130	80	2	1	1	2	2	19.95	2	0	1
1301	1	67	1	1	148	4.71	1	0	0	3.77	0.94	172	70	23.66	2	0	84	0	0.49	130	80	2	1	1	2	2	17.86	1	0	1
1302	2	67	1	2	144	4.57	1	0	1	4.38	1.82	156	70	28.76	4	1	84	0	0.54	130	83	2	2	2	3	3	47.32	4	1	4
1303	2	69	1	2	121	5.71	1	0	1	5.68	0.7	155	67	27.89	3	0	84	0	0.54	130	80	2	2	2	2	2	18.2	2	0	2
1304	1	67	1	1	149	5.09	1	0	0	3.7	0.48	172	65	21.97	2	0	84	0	0.49	130	80	2	1	1	2	2	9.12	1	0	1
1305	1	80	1	1	136	4.12	1	0	0	3.39	0.75	172	75	25.35	3	0	83	0	0.48	130	80	2	2	2	2	3	13.5	1	0	1
1306	2	57	1	1	144	5.01	1	0	0	5.89	0.64	159	65	25.71	3	0	83	0	0.52	130	80	2	2	2	2	2	16	1	0	1
1307	2	58	1	2	156	4.71	1	0	0	5.95	0.76	157	65	26.37	3	0	83	0	0.53	130	80	2	2	2	2	2	19	2	0	1
1308	2	55	1	1	117	4.68	1	0	0	4.87	1.36	157	65	26.37	3	0	83	0	0.53	130	80	2	2	2	2	2	34	3	1	3
1309	1	61	1	1	141	4.21	1	0	0	6.09	1.87	154	49	20.66	2	0	83	0	0.54	130	80	2	2	2	2	3	33.66	3	1	3
1310	1	60	1	1	163	4.15	1	0	0	5.49	0.75	178	72	22.72	2	0	82	0	0.46	130	80	2	1	1	2	3	12.75	1	0	1
1311	2	65	1	2	134	4.24	1	0	0	5.93	0.54	158	65	26.04	3	0	82	0	0.52	130	80	2	2	2	2	2	12.96	1	0	1
1312	1	69	1	1	150	4.95	1	0	0	3.69	0.75	173	65	21.72	2	0	81	0	0.47	130	80	2	2	2	3	2	12	1	0	1
1313	2	68	1	2	113	3.97	1	0	0	6.23	0.48	158	58	23.23	2	0	81	0	0.51	130	80	2	2	2	2	2	11.04	1	0	1
1314	2	65	1	1	126	5.71	1	0	0	6.2	2.2	156	65	26.71	3	0	80	0	0.51	130	80	2	2	2	2	2	48.4	4	1	3
1315	1	60	1	1	131	4.24	1	0	0	4	1.2	174	63	20.81	2	0	80	0	0.46	130	83	2	2	2	2	3	18	1	0	1
1316	2	66	1	1	158	5.56	1	0	0	3.73	0.48	158	60	24.03	3	0	80	0	0.51	130	80	2	2	2	2	3	10.56	1	0	1
1317	2	59	1	2	134	4.95	1	0	0	5.57	1.01	160	60	23.44	2	0	80	0	0.5	130	83	2	2	2	2	1	22.22	2	0	1
1318	2	79	1	1	137	5.61	1	0	0	6.62	3.63	153	55	23.5	2	0	80	0	0.52	130	81	2	2	2	3	3	79.86	4	1	3
1319	1	65	1	1	148	7.62	3	1	0	6.17	0.91	162	60	22.86	2	0	78	0	0.48	130	80	2	2	2	2	3	11.83	1	0	1
1320	1	62	1	1	131	9.67	3	1	0	3.91	0.61	170	59	20.42	2	0	78	0	0.46	130	83	2	1	1	3	3	7.93	1	0	1
1321	1	71	1	1	160	4.3	1	0	0	3.21	0.48	162	55	20.96	2	0	78	0	0.48	130	83	2	1	2	3	3	6.24	1	0	1
1322	2	60	1	1	146	4.1	1	0	0	5	1.7	147	46.4	21.47	2	0	77	0	0.52	130	80	2	2	2	2	3	32.3	3	0	1
1323	1	61	1	1	214	6.7	2	1	0	2.5	0.7	168	64	22.68	2	0	76	0	0.45	130	80	2	1	2	2	2	7.7	1	0	1
1324	2	76	1	1	121	7.65	3	1	0	3.77	1.41	156	52	21.37	2	0	75	0	0.48	130	80	2	2	2	2	3	23.97	2	0	1
1325	1	58	1	2	111	4.66	1	0	0	4.47	2.78	156	60	24.65	3	0	74	0	0.47	130	80	2	2	2	2	3	25.02	2	0	1
1326	1	69	1	1	151	4.72	1	0	0	5.82	1.1	172	65	21.97	2	0	70	0	0.41	130	80	2	2	2	2	3	5.5	1	0	1
1327	2	56	1	1	154	5.15	1	0	0	3.67	0.72	158	51	20.43	2	0	70	0	0.44	130	83	2	2	2	3	3	8.64	1	0	1
1328	2	73	1	2	121	5.44	1	0	0	5.28	1.23	162	48	18.29	1	0	70	0	0.43	130	80	2	2	2	2	3	14.76	1	0	1
1329	2	72	1	1	102	15.52	3	1	0	3.81	0.49	144	46	22.18	2	0	69	0	0.48	130	75	2	2	2	2	3	5.39	1	0	1
1330	2	61	1	1	136	5.8	1	0	0	4.5	0.8	160	51.5	20.12	2	0	73	0	0.45	130	81	2	2	2	2	3	11.6	1	0	1
1331	1	68	1	1	128	4.57	1	0	0	5.15	0.76	169	63	22.06	2	0	87	0	0.51	129	79	2	2	2	2	3	16.72	1	0	1
1332	1	55	1	1	145	5.62	1	0	0	2.44	0.48	170	73	25.26	3	0	79	0	0.46	129	80	2	2	2	3	3	6.72	1	0	1
1333	1	59	1	2	135	5.2	1	0	0	5.6	1.5	172	68	22.99	2	0	78	0	0.45	129	80	2	2	2	2	3	19.5	2	0	1
1334	1	62	1	1	225	15.3	3	1	0	8.5	1.3	165	70	25.71	3	0	85	0	0.52	128	82	2	2	2	2	3	26	2	0	1
1335	2	65	1	1	128	5.24	1	0	0	8.4	1.1	154	56	23.61	2	0	100	1	0.65	128	83	2	2	2	3	3	46.2	4	1	3
1336	2	60	1	1	118	6.23	2	1	1	5	1.8	162	75	28.58	4	1	99	1	0.61	128	83	2	2	2	3	3	73.8	4	1	4
1337	1	62	1	1	130	4.66	1	0	0	4.9	1.4	158	68	27.24	3	0	99	1	0.63	128	83	2	1	2	3	1	47.6	4	1	3
1338	2	67	2	1	126	4	1	0	0	3.2	0.8	162	70	26.67	3	0	92	1	0.57	128	83	2	2	2	3	1	27.2	2	0	2
1339	2	64	1	2	144	3.9	1	0	0	5.3	0.8	158	60	24.03	3	0	90	1	0.57	128	83	2	1	2	2	3	25.6	2	0	2
1340	1	58	1	1	148	5.11	1	0	0	4.1	1.5	173	69	23.05	2	0	89	0	0.51	128	83	2	2	2	2	3	36	3	1	3
1341	1	60	1	1	168	4.3	1	0	0	3.6	0.9	168	63	22.32	2	0	87	0	0.52	128	80	2	2	1	2	1	19.8	2	0	1
1342	1	70	1	1	140	3.99	1	0	0	3.41	0.56	165	70	25.71	3	0	85	0	0.52	128	80	2	2	1	3	2	11.2	1	0	1
1343	1	70	1	1	143	3.98	1	0	0	3.03	0.52	168	65	23.03	2	0	78	0	0.46	128	80	2	2	2	3	3	6.76	1	0	1
1344	2	58	1	1	139	5.36	1	0	0	4.2	2.3	152	52	22.51	2	0	76	0	0.5	128	80	2	2	2	2	3	41.4	3	1	3
1345	1	64	1	1	136	4.32	1	0	0	4.26	0.98	162	60	22.86	2	0	75	0	0.46	128	80	2	2	2	3	1	9.8	1	0	1
1346	2	69	1	2	143	5.2	1	0	0	4.5	0.97	150	53	23.56	2	0	70	0	0.47	128	80	2	2	2	3	3	11.64	1	0	1
1347	2	74	1	1	144	6.07	1	0	0	2.86	0.5	140	47	23.98	2	0	70	0	0.5	128	80	2	2	2	3	3	6	1	0	1
1348	2	72	1	1	77	4.13	1	0	0	3.56	0.82	148	45	20.54	2	0	75	0	0.51	128	80	2	2	2	3	3	13.94	1	0	1
1349	1	57	1	1	143	5.58	1	0	0	3.05	0.48	168	68	24.09	3	0	84	0	0.5	127	81	2	2	2	3	3	9.12	1	0	1
1350	2	56	1	1	129	5.47	1	0	1	5.7	2.8	156	72	29.59	4	1	98	1	0.63	125	75	2	2	2	2	3	112	4	1	4
1351	2	75	1	1	108	7.64	3	1	0	5.4	1.7	145	50	23.78	2	0	95	1	0.66	125	83	2	2	2	2	3	62.9	4	1	3
1352	1	59	1	1	148	4.54	1	0	0	4.31	1.4	183	81	24.19	3	0	94	1	0.51	125	80	2	2	2	2	3	40.6	3	1	3
1353	1	61	1	1	170	5.01	1	0	0	4.28	3.3	172	71	24	3	0	90	1	0.52	125	84	2	2	2	2	3	82.5	4	1	3
1354	2	57	1	1	128	4.54	1	0	0	4.97	1.39	160	69	26.95	3	0	90	1	0.56	125	84	2	2	2	2	3	44.48	3	1	3
1355	2	55	1	1	132	5.07	1	0	1	5.1	1.3	164	78	29	4	1	89	1	0.54	125	75	2	2	2	2	3	40.3	3	1	4
1356	1	55	2	1	151	6.56	2	1	0	5.09	1.52	174	73	24.11	3	0	88	0	0.51	125	85	2	2	2	2	1	34.96	3	1	3
1357	2	64	1	1	108	4.33	1	0	0	5.4	0.8	146	52	24.39	3	0	88	1	0.6	125	83	2	2	2	3	3	24	2	0	1
1358	2	56	1	1	133	4.34	1	0	0	5.89	0.67	165	56	20.57	2	0	87	1	0.53	125	83	2	2	2	2	3	19.43	2	0	2
1359	2	66	1	2	123	5.74	1	0	1	7.1	1.6	158	70	28.04	4	1	86	1	0.54	125	83	2	2	2	2	3	44.8	3	1	4
1360	2	60	1	1	130	4.75	1	0	0	6.3	3.2	171	70	23.94	2	0	86	1	0.5	125	81	2	2	2	2	3	89.6	4	1	3
1361	2	64	2	2	139	6.99	2	1	0	5.5	2.3	152	54	23.37	2	0	86	1	0.57	125	75	2	2	2	2	1	64.4	4	1	3
1362	2	60	1	1	136	11.47	3	1	0	4.9	1.9	154	63	26.56	3	0	84	0	0.55	125	75	2	2	2	2	1	49.4	4	1	3
1363	1	57	1	1	154	4.93	1	0	0	3.95	1.14	172	67	22.65	2	0	83	0	0.48	125	84	2	2	2	2	3	20.52	2	0	1
1364	2	58	2	1	133	4.54	1	0	0	6.93	3.01	150	54	24	3	0	83	0	0.55	125	80	2	2	2	2	1	75.25	4	1	3
1365	2	56	1	1	139	5.14	1	0	0	4.93	1.8	148	57	26.02	3	0	82	0	0.55	125	84	2	2	2	2	3	43.2	3	1	3
1366	1	58	1	1	157	5.51	1	0	0	4.8	0.7	167	75	26.89	3	0	80	0	0.48	125	80	2	2	2	2	3	10.5	1	0	1
1367	2	55	2	1	128	4.08	1	0	0	3.6	0.9	164	65	24.17	3	0	80	0	0.49	125	84	2	2	2	2	3	19.8	2	0	1
1368	1	59	1	1	151	7.09	3	1	0	4.1	1.7	170	64	22.15	2	0	80	0	0.47	125	75	2	2	2	2	3	25.5	2	0	1
1369	1	58	1	1	149	4.64	1	0	0	5.6	0.7	160	60	23.44	2	0	80	0	0.5	125	83	2	2	2	2	3	10.5	1	0	1
1370	2	67	1	1	103	4.41	1	0	0	5	1.6	152	60	25.97	3	0	80	0	0.53	125	83	2	2	2	2	1	35.2	3	1	3
1371	2	57	1	1	134	4.57	1	0	0	9	0.7	159	52	20.57	2	0	80	0	0.5	125	85	2	2	2	2	3	15.4	1	0	1
1372	2	76	1	2	131	5.82	1	0	0	4.93	0.57	152	50	21.64	2	0	80	0	0.53	125	80	2	2	2	2	1	12.54	1	0	1
1373	2	57	1	1	123	4.8	1	0	0	5.76	1.37	157	48	19.47	2	0	80	0	0.51	125	83	2	2	2	2	3	30.14	3	0	1
1374	2	55	1	1	133	4.68	1	0	0	5.25	1.41	154	51	21.5	2	0	75	0	0.49	125	82	2	2	2	2	3	23.97	2	0	1
1375	2	74	1	1	136	6.37	2	1	0	5.4	2.4	155	60	24.97	3	0	72	0	0.46	125	83	2	2	2	2	3	33.6	3	1	3
1376	2	58	1	1	132	4.39	1	0	0	5.1	1.9	156	50	20.55	2	0	72	0	0.46	125	85	2	2	2	2	3	26.6	2	0	1
1377	1	60	1	1	140	4.7	1	0	0	4.73	1.44	164	58	21.56	2	0	70	0	0.43	125	80	2	2	2	2	3	7.2	1	0	1
1378	2	59	1	2	143	9.52	3	1	0	6.2	1.5	156	55	22.6	2	0	75	0	0.48	125	80	2	2	2	2	3	25.5	2	0	1
1379	2	64	1	1	105	4.23	1	0	0	2.91	0.67	154	56	23.61	2	0	86	1	0.56	120	83	2	2	2	2	3	18.76	2	0	2
1380	2	57	1	1	126	3.85	1	0	0	9	0.71	158	49	19.63	2	0	76	0	0.48	120	83	2	2	2	2	3	12.78	1	0	1
1381	1	70	1	1	116	7.79	3	1	1	4.6	0.8	168	80	28.34	4	1	90	1	0.54	129	80	2	2	2	2	3	20	2	0	2
1382	1	67	1	1	128	4.62	1	0	0	3.37	1.13	161	56	21.6	2	0	78	0	0.48	133	74	2	2	2	2	3	14.69	1	0	1
1383	1	65	1	1	137	5.04	1	0	0	4.7	1.5	177	80	25.54	3	0	97	1	0.55	132	77	2	1	2	2	3	48	4	1	3
1384	1	63	1	1	113	4.94	1	0	0	5.6	2	165	65	23.88	2	0	97	1	0.59	132	76	2	2	2	2	1	64	4	1	3
1385	1	67	2	1	132	4.77	1	0	0	4.9	0.7	170	60	20.76	2	0	80	0	0.47	132	74	2	2	2	2	3	10.5	1	0	1
1386	1	70	1	1	136	6.6	2	1	0	5.2	1.4	165	70	25.71	3	0	90	1	0.55	131	76	2	2	2	2	3	35	3	1	3
1387	2	76	1	1	119	4.52	1	0	0	5.5	1.2	156	64	26.3	3	0	87	1	0.56	131	77	2	2	2	2	2	34.8	3	1	3
1388	2	62	1	1	132	6.74	2	1	0	5	0.7	154	50	21.08	2	0	71	0	0.46	131	74	2	2	2	2	2	9.1	1	0	1
1389	1	55	1	1	159	4.29	1	0	0	6.59	0.8	180	75	23.15	2	0	84	0	0.47	130	79	2	2	2	3	3	15.2	1	0	1
1390	1	55	1	1	166	4.86	1	0	0	3.37	0.46	168	55	19.49	2	0	75	0	0.45	129	79	2	2	2	2	3	4.6	1	0	1
1391	2	60	1	1	132	4.52	1	0	0	6.2	0.9	157	51	20.69	2	0	78	0	0.5	128	79	2	2	2	2	3	18	1	0	1
1392	1	70	1	1	149	5.79	1	0	0	4.37	0.82	170	68	23.53	2	0	89	0	0.52	126	82	2	2	2	3	3	19.68	2	0	1
1393	2	62	1	1	129	4.8	1	0	0	4.9	3.1	160	55	21.48	2	0	75	0	0.47	123	79	2	2	2	2	1	52.7	4	1	3
1394	1	71	1	1	150	5.69	1	0	1	4.6	1.1	165	75	27.55	3	0	100	1	0.61	132	76	2	2	2	2	1	38.5	3	1	3
1395	2	74	1	2	173	5.35	1	0	0	5.5	1.7	164	57.8	21.49	2	0	93	1	0.57	131	74	2	2	2	2	1	59.5	4	1	3
1396	1	58	1	1	175	5.15	1	0	0	5	1.3	164	57.8	21.49	2	0	93	1	0.57	131	74	2	1	2	2	3	36.4	3	1	3
1397	1	69	1	1	112	4.66	1	0	0	3.86	0.86	164	63	23.42	2	0	88	0	0.54	130	77	2	2	2	2	3	19.78	2	0	1
1398	2	56	1	1	115	4.79	1	0	0	5.1	1.1	160	61.6	24.06	3	0	84	0	0.53	129	77	2	2	2	2	3	28.6	2	0	1
1399	1	59	1	1	153	14.7	3	1	0	6.5	1	170	74	25.61	3	0	96	1	0.56	132	73	2	2	2	2	3	31	3	0	2
1400	2	60	1	1	135	6.25	2	1	0	5.5	1.4	153	50	21.36	2	0	78	0	0.51	131	75	2	2	2	2	1	28	2	0	1
1401	2	55	1	1	153	5.9	1	0	0	7.2	1.3	156	64	26.3	3	0	72	0	0.46	131	74	2	2	2	2	3	18.2	2	0	1
1402	2	75	1	1	139	6.7	2	1	0	5.2	1.5	160	44	17.19	1	0	74	0	0.46	130	74	2	2	2	2	3	24	2	0	1
1403	2	62	2	2	146	4.32	1	0	0	6.04	1.65	160	54	21.09	2	0	70	0	0.44	130	76	2	2	2	2	3	19.8	2	0	1
1404	2	59	1	2	125	7.82	3	1	0	5.3	1.1	167	70	25.1	3	0	93	1	0.56	129	77	2	2	2	3	3	38.5	3	1	3
1405	1	57	1	1	155	6.22	2	1	0	4.94	2.28	172	74	25.01	3	0	92	1	0.53	129	79	2	2	2	2	3	61.56	4	1	3
1406	2	70	1	1	117	5.18	1	0	1	5.9	2.4	160	75	29.3	4	1	83	0	0.52	129	77	2	2	2	2	3	60	4	1	4
1407	2	68	1	1	137	4.56	1	0	0	4.5	1.2	156	49	20.13	2	0	80	0	0.51	129	77	2	2	2	2	1	26.4	2	0	1
1408	2	57	1	1	135	5.18	1	0	0	5	1.4	156	55	22.6	2	0	75	0	0.48	129	78	2	2	2	2	1	23.8	2	0	1
1409	2	62	2	1	130	4.39	1	0	1	6.4	2.4	156	80	32.87	4	1	100	1	0.64	128	78	2	2	2	2	1	100.8	4	1	4
1410	1	55	1	1	147	4.65	1	0	0	4.14	0.64	159	60	23.73	2	0	80	0	0.5	128	76	2	2	2	3	3	9.6	1	0	1
1411	2	67	1	1	129	4.45	1	0	0	5.3	0.8	150	55	24.44	3	0	78	0	0.52	128	81	2	2	2	2	3	16	1	0	1
1412	1	57	1	1	183	4.43	1	0	0	3.61	0.72	172	71	24	3	0	86	0	0.5	127	81	2	2	2	3	3	15.12	1	0	1
1413	1	55	2	1	175	5.53	1	0	0	5.08	2.93	166	66	23.95	2	0	88	0	0.53	126	78	2	2	2	2	3	67.39	4	1	3
1414	2	69	1	1	130	4.5	1	0	1	4.31	1.5	152	64	27.7	3	0	82	0	0.54	126	78	2	2	2	3	3	36	3	1	3
1415	2	57	2	1	139	4.7	1	0	0	6	1.9	155	56	23.31	2	0	71	0	0.46	125	81	2	2	2	2	3	24.7	2	0	1
1416	2	66	1	1	132	7.2	3	1	0	5.64	1.84	152	56	24.24	3	0	74	0	0.49	124	78	2	2	2	3	3	29.44	3	0	1
1417	1	63	1	2	130	6.76	2	1	0	4.31	0.99	158	63	25.24	3	0	87	0	0.55	121	80	2	2	2	3	3	21.78	2	0	1
1418	2	67	1	1	104	5.11	1	0	0	5.3	1.3	158	49	19.63	2	0	71	0	0.45	130	75	2	2	2	2	3	16.9	1	0	1
1419	2	60	2	1	149	4.78	1	0	0	4.86	0.82	154	52	21.93	2	0	72	0	0.47	129	76	2	2	2	2	3	11.48	1	0	1
1420	2	57	1	1	129	8.87	3	1	0	3.73	0.49	140	37	18.88	2	0	70	0	0.5	129	75	2	2	2	3	3	5.88	1	0	1
1421	2	56	1	1	143	4.84	1	0	0	5.68	0.74	160	55	21.48	2	0	75	0	0.47	128	76	2	2	2	2	3	12.58	1	0	1
1422	2	66	1	1	116	5.03	1	0	0	5.7	1.8	154	65	27.41	3	0	105	1	0.68	128	78	2	2	2	3	2	84.6	4	1	3
1423	1	59	2	1	201	4.63	1	0	0	3.77	0.56	168	62.5	22.14	2	0	100	1	0.6	128	78	2	1	1	2	1	19.6	2	0	2
1424	1	61	2	1	146	4.83	1	0	1	4.9	0.7	177	89	28.41	4	1	94	1	0.53	128	78	2	2	1	3	1	20.3	2	0	2
1425	1	63	2	1	162	4.76	1	0	0	5.17	1.38	170	67	23.18	2	0	93	1	0.55	128	78	2	2	2	3	1	38.64	3	1	3
1426	1	63	1	1	153	8.62	3	1	1	6.2	1.4	170	84	29.07	4	1	90	1	0.53	128	78	2	2	2	2	1	35	3	1	4
1427	1	56	1	1	156	5.53	1	0	0	4.77	1.6	175	64	20.9	2	0	87	0	0.5	128	78	2	2	2	1	3	35.2	3	1	3
1428	2	57	1	1	124	5.62	1	0	0	3.7	1.3	159	65	25.71	3	0	86	1	0.54	128	78	2	2	2	2	3	36.4	3	1	3
1429	2	59	1	1	134	5.27	1	0	0	7.68	1.67	161	62	23.92	2	0	85	1	0.53	128	78	2	2	2	2	1	45.09	3	1	3
1430	2	55	1	1	135	5.56	1	0	0	5.5	1.1	161	61	23.53	2	0	78	0	0.48	128	78	2	2	2	2	1	22	2	0	1
1431	2	67	1	1	127	4.72	1	0	0	5.3	1.6	160	59	23.05	2	0	75	0	0.47	128	78	2	2	2	3	1	27.2	2	0	1
1432	2	61	1	1	128	4.36	1	0	0	5.5	0.5	151	48	21.05	2	0	74	0	0.49	128	78	2	2	2	2	1	8	1	0	1
1433	2	72	1	1	122	6.5	2	1	0	4.9	0.9	150	44	19.56	2	0	71	0	0.47	128	78	2	2	2	2	3	11.7	1	0	1
1434	2	72	1	1	126	5.93	1	0	1	6.2	0.7	149	66	29.73	4	1	94	1	0.63	125	78	2	2	2	3	1	25.2	2	0	2
1435	2	68	1	2	126	7.34	3	1	0	5.1	1.4	164	55	20.45	2	0	88	1	0.54	125	78	2	2	2	3	1	42	3	1	3
1436	2	58	1	1	139	6.67	2	1	1	4.4	0.8	160	70	27.34	3	0	75	0	0.47	125	78	2	2	2	3	1	13.6	1	0	2
1437	2	57	1	1	143	4.98	1	0	0	5.9	1	160	60	23.44	2	0	82	0	0.51	134	72	2	2	2	2	1	24	2	0	1
1438	2	55	1	2	145	5	1	0	0	3.73	2.09	146	54	25.33	3	0	86	1	0.59	130	77	2	2	2	3	3	58.52	4	1	3
1439	1	56	2	1	170	9.76	3	1	0	4.85	0.55	175	63	20.57	2	0	84	0	0.48	130	75	2	1	2	3	1	10.45	1	0	1
1440	2	57	1	1	136	6.6	2	1	0	5.2	1.4	163	63	23.71	2	0	78	0	0.48	130	72	2	2	2	2	2	28	2	0	1
1441	1	57	1	2	153	5	1	0	0	3.4	0.8	168	54.9	19.45	2	0	77	0	0.46	130	72	2	2	2	2	1	9.6	1	0	1
1442	2	64	1	1	142	4.83	1	0	0	4.3	1.4	164	62	23.05	2	0	74	0	0.45	130	77	2	2	2	2	1	22.4	2	0	1
1443	1	64	1	1	154	14.03	3	1	0	4.2	1.7	168	68	24.09	3	0	80	0	0.48	130	75	2	2	2	2	3	25.5	2	0	1
1444	2	77	1	2	119	5.59	1	0	0	4.5	1.8	160	61	23.83	2	0	94	1	0.59	129	77	2	2	2	2	3	64.8	4	1	3
1445	1	65	2	1	142	5.27	1	0	0	4.2	1.9	174	65	21.47	2	0	90	1	0.52	129	76	2	2	2	2	3	47.5	4	1	3
1446	2	67	1	1	120	5.44	1	0	0	5	0.9	155	54	22.48	2	0	87	1	0.56	129	75	2	2	2	2	1	26.1	2	0	2
1447	1	57	1	1	145	5.29	1	0	0	4.9	2.3	167	54	19.36	2	0	75	0	0.45	129	75	2	1	2	1	1	23	2	0	1
1448	2	61	1	1	145	9.84	3	1	0	5.9	2	160	55	21.48	2	0	86	1	0.54	128	77	2	2	2	2	1	56	4	1	3
1449	2	58	1	1	124	3.96	1	0	1	4.99	0.48	148	63	28.76	4	1	78	0	0.53	128	77	2	2	2	3	3	9.6	1	0	2
1450	2	62	1	1	132	4.32	1	0	0	4.1	0.46	158	63	25.24	3	0	78	0	0.49	126	76	2	2	2	3	3	9.2	1	0	1
1451	1	58	1	2	132	4.74	1	0	0	3.99	0.51	172	67	22.65	2	0	94	1	0.55	124	77	2	2	2	3	3	14.79	1	0	2
1452	1	57	1	1	145	4.93	1	0	0	4.2	0.8	167	57.2	20.51	2	0	78	0	0.47	120	79	2	2	2	2	1	10.4	1	0	1
1453	1	55	2	1	150	5.33	1	0	0	4.5	7	172	67.1	22.68	2	0	103	1	0.6	138	75	2	2	2	2	3	266	4	1	3
1454	2	67	1	1	124	5.17	1	0	0	3.65	0.57	159	56	22.15	2	0	93	1	0.58	131	71	2	2	2	2	2	19.95	2	0	2
1455	2	68	1	1	106	4.2	1	0	0	4.25	0.66	158	58	23.23	2	0	79	0	0.5	130	71	2	2	2	2	3	13.86	1	0	1
1456	2	55	1	1	134	4.85	1	0	0	4.9	0.58	160	64	25	3	0	92	1	0.58	129	76	2	2	2	3	3	19.72	2	0	2
1457	1	61	1	1	155	5.27	1	0	0	4.6	0.7	167	65	23.31	2	0	90	1	0.54	129	71	2	2	2	2	3	17.5	1	0	2
1458	2	70	1	1	136	5.1	1	0	1	5.6	0.8	162	75	28.58	4	1	80	0	0.49	129	75	2	2	2	2	3	17.6	1	0	2
1459	2	55	1	1	120	4.92	1	0	0	5.3	0.9	169	50	17.51	1	0	76	0	0.45	129	74	2	2	2	2	3	16.2	1	0	1
1460	2	65	1	1	122	4.94	1	0	0	3.64	0.47	160	64	25	3	0	87	1	0.54	125	76	2	2	2	3	3	13.63	1	0	2
1461	2	67	1	1	113	5.35	1	0	0	4.3	0.7	154	45.9	19.35	2	0	83	0	0.54	125	69	2	2	2	2	3	17.5	1	0	1
1462	2	58	1	1	144	6.15	2	1	0	6.1	1.4	152	53	22.94	2	0	81	0	0.53	130	71	2	2	2	3	1	32.2	3	0	1
1463	2	61	1	1	113	5.45	1	0	0	5.2	0.9	148	42.8	19.54	2	0	80	0	0.54	130	75	2	2	2	2	3	19.8	2	0	1
1464	2	56	1	1	129	5.77	1	0	0	3.5	3.1	157	65	26.37	3	0	88	1	0.56	135	75	2	2	2	2	3	93	4	1	3
1465	2	65	1	1	130	6.5	2	1	0	7.4	1.3	155	61	25.39	3	0	85	1	0.55	135	75	2	2	2	2	2	35.1	3	1	3
1466	2	80	2	1	131	4.89	1	0	0	5.7	1.4	157	52	21.1	2	0	83	0	0.53	135	75	2	2	2	2	3	35	3	1	3
1467	2	63	1	1	134	4.84	1	0	0	5.4	1.4	156	59	24.24	3	0	77	0	0.49	135	75	2	2	2	2	3	26.6	2	0	1
1468	1	65	1	1	133	6.46	2	1	1	3.36	2.38	161	86	33.18	4	1	115	1	0.71	130	75	2	2	2	2	3	119	4	1	4
1469	2	60	1	1	117	7.37	3	1	0	6.4	1.6	164	66	24.54	3	0	90	1	0.55	130	74	2	2	2	2	3	51.2	4	1	3
1470	2	77	1	2	126	4.42	1	0	0	4.7	0.8	154	62	26.14	3	0	88	1	0.57	130	75	2	2	2	2	3	24	2	0	2
1471	1	56	1	1	152	5.03	1	0	0	5.6	0.6	175	78	25.47	3	0	87	0	0.5	130	75	2	2	2	2	3	13.2	1	0	1
1472	1	71	1	1	133	8.92	3	1	0	4.81	1.14	175	72	23.51	2	0	85	0	0.49	130	70	2	2	2	2	3	22.8	2	0	1
1473	1	64	1	1	138	6.12	2	1	0	4.63	1.21	172	68	22.99	2	0	85	0	0.49	130	70	2	2	2	2	2	24.2	2	0	1
1474	2	59	1	1	134	4.59	1	0	0	4.4	1.4	158	63	25.24	3	0	85	1	0.54	130	75	2	2	2	2	1	37.8	3	1	3
1475	1	70	1	1	158	6.95	2	1	0	4.23	0.49	170	65	22.49	2	0	84	0	0.49	130	70	2	2	2	2	2	9.31	1	0	1
1476	2	62	1	1	152	13.35	3	1	0	4.61	0.71	158	65	26.04	3	0	83	0	0.53	130	70	2	2	2	2	2	17.75	1	0	1
1477	2	58	1	1	138	4.67	1	0	0	6.47	1.09	158	65	26.04	3	0	83	0	0.53	130	70	2	2	2	2	2	27.25	2	0	1
1478	1	69	1	1	136	4.55	1	0	0	5.26	1.21	171	65	22.23	2	0	83	0	0.49	130	70	2	1	1	2	2	21.78	2	0	1
1479	1	72	1	2	123	4.33	1	0	0	5.44	0.48	156	65	26.71	3	0	83	0	0.53	130	70	2	2	2	2	2	8.64	1	0	1
1480	1	61	1	1	171	4.17	1	0	0	4.15	0.48	170	62	21.45	2	0	83	0	0.49	130	73	2	2	1	3	3	8.64	1	0	1
1481	2	55	1	1	140	5.21	1	0	0	6	2.2	158	60	24.03	3	0	83	0	0.53	130	75	2	2	2	2	3	55	4	1	3
1482	1	77	2	1	152	4.75	1	0	0	4.15	0.88	174	75	24.77	3	0	82	0	0.47	130	70	2	1	1	2	2	14.96	1	0	1
1483	2	60	2	1	133	6.05	1	0	0	5.2	1.3	160	67	26.17	3	0	82	0	0.51	130	71	2	2	2	2	3	31.2	3	0	1
1484	1	68	1	1	147	5.43	1	0	0	4.19	1.03	172	65	21.97	2	0	82	0	0.48	130	70	2	1	1	2	2	17.51	1	0	1
1485	1	63	1	1	159	4.78	1	0	0	4.18	0.46	170	65	22.49	2	0	82	0	0.48	130	70	2	1	1	2	2	7.82	1	0	1
1486	2	61	1	1	150	4.72	1	0	0	5.21	1.14	159	65	25.71	3	0	82	0	0.52	130	70	2	2	2	2	2	27.36	2	0	1
1487	2	58	1	1	125	5	1	0	0	5.5	2.4	158	59	23.63	2	0	82	0	0.52	130	75	2	2	2	2	3	57.6	4	1	3
1488	1	68	1	1	139	7.96	3	1	0	4	0.48	172	65	21.97	2	0	81	0	0.47	130	70	2	1	1	2	2	7.68	1	0	1
1489	1	67	1	1	160	4.59	1	0	0	4.8	1.5	165	66	24.24	3	0	80	0	0.48	130	75	2	2	2	2	2	22.5	2	0	1
1490	1	55	2	1	164	4.32	1	0	0	5.05	1.22	170	66	22.84	2	0	80	0	0.47	130	75	2	1	1	2	1	18.3	2	0	1
1491	1	60	1	1	134	5.2	1	0	0	5.1	2.3	168	65	23.03	2	0	80	0	0.48	130	70	2	2	2	2	2	34.5	3	1	3
1492	2	56	2	1	107	5.03	1	0	0	5.5	0.7	165	55	20.2	2	0	78	0	0.47	130	70	2	2	2	2	3	14	1	0	1
1493	1	63	1	1	117	4.81	1	0	0	3.81	3.7	168	65	23.03	2	0	76	0	0.45	130	70	2	2	2	2	3	40.7	3	1	3
1494	2	59	2	1	117	4.41	1	0	0	6.31	1.14	160	55	21.48	2	0	76	0	0.48	130	70	2	2	2	2	1	20.52	2	0	1
1495	2	59	1	1	130	4.25	1	0	0	5.99	0.69	160	60	23.44	2	0	72	0	0.45	130	75	2	2	2	2	1	9.66	1	0	1
1496	2	58	1	1	126	4.75	1	0	0	3.78	0.65	157	51	20.69	2	0	69	0	0.44	130	70	2	2	2	2	3	7.15	1	0	1
1497	2	74	1	1	136	6.7	2	1	0	5.2	1.5	158	60	24.03	3	0	70	0	0.44	130	71	2	2	2	2	3	18	1	0	1
1498	2	56	1	1	124	5.43	1	0	1	4.1	0.5	155	72	29.97	4	1	93	1	0.6	129	71	2	2	2	2	3	17.5	1	0	2
1499	1	59	1	1	141	5.18	1	0	0	4.9	0.8	176	81	26.15	3	0	92	1	0.52	129	72	2	2	2	2	3	21.6	2	0	2
1500	1	57	2	1	135	5.39	1	0	1	3.9	4.8	163	75	28.23	4	1	90	1	0.55	129	73	2	2	2	2	1	120	4	1	4
1501	1	65	1	1	158	5.17	1	0	0	5.71	0.49	172	73	24.68	3	0	90	1	0.52	129	73	2	2	1	2	1	12.25	1	0	1
1502	1	73	1	1	118	4.89	1	0	0	4.3	1	168	67	23.74	2	0	88	0	0.52	129	72	2	2	2	2	3	23	2	0	1
1503	1	74	2	1	123	5.21	1	0	0	4.9	1.4	170	66	22.84	2	0	86	0	0.51	129	71	2	2	2	2	1	29.4	3	0	1
1504	2	69	2	1	138	5.27	1	0	0	5.5	2.2	164	50	18.59	2	0	72	0	0.44	129	72	2	2	2	2	1	30.8	3	0	1
1505	2	60	1	1	134	4.64	1	0	0	4.66	1.29	160	56.6	22.11	2	0	94	1	0.59	128	80	2	2	2	2	3	46.44	4	1	3
1506	1	63	1	1	144	5.99	1	0	0	6	3.6	168	65	23.03	2	0	92	1	0.55	128	71	2	2	2	2	3	97.2	4	1	3
1507	2	63	1	1	210	5.87	1	0	0	6.7	1.5	148	52	23.74	2	0	80	0	0.54	128	71	2	2	2	2	3	33	3	0	1
1508	1	55	2	1	157	5.77	1	0	0	6.15	1.41	174	80	26.42	3	0	100	1	0.57	128	72	2	1	1	2	1	49.35	4	1	3
1509	1	57	1	1	177	6.46	2	1	0	4.35	1.95	180	85	26.23	3	0	94	1	0.52	128	73	2	1	2	2	1	56.55	4	1	3
1510	1	65	1	1	146	10.63	3	1	0	3	0.6	168	74	26.22	3	0	90	1	0.54	128	75	2	2	2	2	3	15	1	0	2
1511	2	60	2	1	121	5.13	1	0	0	4.7	2.13	161	69	26.62	3	0	90	1	0.56	128	73	2	2	2	3	1	68.16	4	1	3
1512	1	55	1	1	146	5.08	1	0	0	5.7	0.9	165	54	19.83	2	0	84	0	0.51	128	73	2	2	2	2	3	17.1	1	0	1
1513	1	56	1	1	140	7.02	3	1	0	4.6	1.7	178	82	25.88	3	0	80	0	0.45	128	75	2	2	2	2	3	25.5	2	0	1
1514	1	64	1	1	127	4.26	1	0	0	4.8	0.48	165	67	24.61	3	0	80	0	0.48	128	75	2	2	2	2	3	7.2	1	0	1
1515	2	56	2	1	113	7.8	3	1	0	3.7	0.9	156	60	24.65	3	0	80	0	0.51	128	75	2	2	2	2	3	19.8	2	0	1
1516	1	73	1	1	152	5.53	1	0	0	3.76	0.67	158	58	23.23	2	0	80	0	0.51	128	70	2	2	2	3	3	10.05	1	0	1
1517	2	61	1	1	117	4.12	1	0	0	4.1	0.8	146	50	23.46	2	0	80	0	0.55	128	73	2	2	2	2	1	17.6	1	0	1
1518	2	71	1	1	131	4.57	1	0	0	4	1.1	150	60	26.67	3	0	78	0	0.52	128	70	2	2	2	2	3	22	2	0	1
1519	2	56	1	1	139	4.67	1	0	0	4.99	1.54	160	53	20.7	2	0	77	0	0.48	128	73	2	2	2	3	1	29.26	3	0	1
1520	2	64	1	2	133	5.22	1	0	0	5.9	1.2	160	56	21.88	2	0	76	0	0.48	128	70	2	2	2	2	3	21.6	2	0	1
1521	2	60	1	1	133	6.54	2	1	0	8.2	2.3	160	60	23.44	2	0	75	0	0.47	128	75	2	2	2	2	3	39.1	3	1	3
1522	2	67	1	1	113	5.63	1	0	0	5.51	1.2	158	53	21.23	2	0	75	0	0.47	128	73	2	2	2	2	1	20.4	2	0	1
1523	2	56	2	1	131	4.61	1	0	0	5.18	0.54	163	60	22.58	2	0	72	0	0.44	128	70	2	2	2	2	3	7.56	1	0	1
1524	2	63	1	2	118	3.98	1	0	0	3.78	0.84	145	50	23.78	2	0	70	0	0.48	128	70	2	2	2	3	3	10.08	1	0	1
1525	1	64	1	1	133	4.08	1	0	0	5.29	0.78	170	75	25.95	3	0	87	0	0.51	127	70	2	2	2	2	3	17.16	1	0	1
1526	1	68	1	1	137	4.22	1	0	0	4.9	0.8	178	62	19.57	2	0	110	1	0.62	125	75	2	2	2	2	3	36	3	1	3
1527	2	58	1	1	97	7.05	3	1	0	2.8	2.6	155.5	64	26.47	3	0	95	1	0.61	125	70	2	2	2	2	3	96.2	4	1	3
1528	2	55	1	1	140	4.68	1	0	0	5.24	1.64	160	70	27.34	3	0	94	1	0.59	125	75	2	2	2	2	3	59.04	4	1	3
1529	1	63	1	1	147	4.74	1	0	0	5.02	2.89	160	56	21.88	2	0	94	1	0.59	125	75	2	2	2	2	3	83.81	4	1	3
1530	2	67	1	1	86	6.32	2	1	1	3.9	1.1	156	72.5	29.79	4	1	90	1	0.58	125	75	2	2	2	2	1	35.2	3	1	4
1531	1	61	2	1	156	4.47	1	0	0	6.04	0.59	173	70	23.39	2	0	90	1	0.52	125	70	2	2	2	2	1	14.75	1	0	2
1532	2	71	1	1	135	4.1	1	0	0	5.24	0.96	155	54	22.48	2	0	90	1	0.58	125	75	2	2	2	2	3	30.72	3	0	2
1533	2	70	1	1	130	4.52	1	0	0	4.4	0.77	145	53	25.21	3	0	89	1	0.61	125	75	2	2	2	2	3	23.87	2	0	2
1534	2	63	1	1	130	4.8	1	0	0	5.4	1.4	160	62	24.22	3	0	88	1	0.55	125	75	2	2	2	2	2	42	3	1	3
1535	2	56	1	1	133	4.2	1	0	0	6.5	1.8	151	58	25.44	3	0	88	1	0.58	125	75	2	2	2	2	3	54	4	1	3
1536	1	60	1	1	160	4.98	1	0	0	2.9	0.9	164	66	24.54	3	0	87	0	0.53	125	75	2	2	2	2	2	19.8	2	0	1
1537	1	64	1	1	127	4.92	1	0	0	5.87	0.86	166	66	23.95	2	0	87	0	0.52	125	75	2	2	2	2	3	18.92	2	0	1
1538	2	57	1	1	118	5.61	1	0	0	3.2	1.2	154	55.6	23.44	2	0	86	1	0.56	125	70	2	2	1	2	1	33.6	3	1	3
1539	2	69	1	1	112	4.66	1	0	1	3.5	1	150	65	28.89	4	1	85	1	0.57	125	77	2	2	2	2	3	27	2	0	2
1540	2	61	1	1	138	6.23	2	1	0	7.1	1.3	155	62	25.81	3	0	84	0	0.54	125	75	2	2	2	2	1	33.8	3	1	3
1541	2	64	1	2	89	7.95	3	1	0	4.7	1.1	160	65	25.39	3	0	80	0	0.5	125	78	2	2	2	2	3	24.2	2	0	1
1542	2	69	1	1	136	5.68	1	0	0	5.9	1.1	148	45	20.54	2	0	80	0	0.54	125	73	2	2	2	3	3	24.2	2	0	1
1543	1	60	1	1	127	4.78	1	0	0	3.8	1.1	167	72	25.82	3	0	78	0	0.47	125	77	2	2	2	2	3	14.3	1	0	1
1544	1	60	2	2	125	5.04	1	0	0	4.1	0.9	168	60.1	21.29	2	0	78	0	0.46	125	70	2	2	2	2	3	11.7	1	0	1
1545	2	56	1	1	122	5.87	1	0	0	4.5	1.7	158	55	22.03	2	0	78	0	0.49	125	75	2	2	2	2	3	34	3	1	3
1546	1	60	1	1	148	4.2	1	0	0	5	1.1	165	55	20.2	2	0	78	0	0.47	125	76	2	2	2	2	1	14.3	1	0	1
1547	2	59	1	1	133	5.47	1	0	0	5.6	0.99	155	55	22.89	2	0	77	0	0.5	125	75	2	2	2	2	3	18.81	2	0	1
1548	1	62	1	1	141	5.55	1	0	0	4.1	2.1	171	74	25.31	3	0	76	0	0.44	125	70	2	2	2	2	2	23.1	2	0	1
1549	1	58	1	1	142	5.49	1	0	0	6	0.8	170	70	24.22	3	0	75	0	0.44	125	75	2	2	2	2	3	8	1	0	1
1550	1	65	1	1	137	5.45	1	0	0	5.2	0.7	172	65	21.97	2	0	75	0	0.44	125	75	2	2	2	2	1	7	1	0	1
1551	2	57	1	1	131	5.03	1	0	0	5.2	1	156	60	24.65	3	0	75	0	0.48	125	75	2	2	2	2	3	17	1	0	1
1552	2	57	1	1	104	4.71	1	0	0	4.6	1.8	160	56	21.88	2	0	75	0	0.47	125	75	2	2	2	2	1	30.6	3	0	1
1553	2	57	1	1	140	4.98	1	0	0	6.8	0.8	153	55	23.5	2	0	75	0	0.49	125	75	2	2	2	2	3	13.6	1	0	1
1554	2	58	1	1	134	4.85	1	0	0	5.3	0.6	159	60	23.73	2	0	74	0	0.47	125	75	2	2	2	2	3	9.6	1	0	1
1555	1	55	1	1	149	5.46	1	0	0	5.8	1	160	52	20.31	2	0	74	0	0.46	125	75	2	2	2	2	3	9	1	0	1
1556	2	57	1	1	144	4.51	1	0	0	4.5	0.47	155	48	19.98	2	0	74	0	0.48	125	75	2	2	2	2	3	7.52	1	0	1
1557	2	57	1	1	132	4.73	1	0	0	4.7	0.8	162	52	19.81	2	0	72	0	0.44	125	75	2	2	2	2	3	11.2	1	0	1
1558	2	63	1	1	129	5.66	1	0	0	4.8	0.7	160	64	25	3	0	71	0	0.44	125	77	2	2	2	2	3	9.1	1	0	1
1559	2	61	1	1	110	7.2	3	1	0	4.2	1.3	155	55	22.89	2	0	71	0	0.46	125	75	2	2	2	2	3	16.9	1	0	1
1560	2	58	1	1	137	4.52	1	0	0	5.76	0.71	160	55	21.48	2	0	70	0	0.44	125	75	2	2	2	2	3	8.52	1	0	1
1561	2	57	1	1	120	4.99	1	0	0	3	2.7	150	50	22.22	2	0	70	0	0.47	125	75	2	2	2	2	3	32.4	3	0	1
1562	2	66	2	1	127	4.66	1	0	0	4.9	6.8	156	48	19.72	2	0	70	0	0.45	125	75	2	2	2	2	3	81.6	4	1	3
1563	2	55	1	1	130	4.69	1	0	0	6.3	1.2	155	45	18.73	2	0	70	0	0.45	125	75	2	2	2	2	3	14.4	1	0	1
1564	2	71	1	2	154	5.65	1	0	1	4.4	1.3	155	75	31.22	4	1	69	0	0.45	125	77	2	2	2	2	3	14.3	1	0	2
1565	1	76	1	1	156	4.1	1	0	0	3.91	1.08	165	52	19.1	2	0	68	0	0.41	125	70	2	1	2	3	3	3.24	1	0	1
1566	2	55	1	1	130	5.41	1	0	0	6.2	0.8	155	54	22.48	2	0	67	0	0.43	125	75	2	2	2	2	3	7.2	1	0	1
1567	2	56	1	1	125	4.72	1	0	0	5.07	1.37	160	47	18.36	1	0	67	0	0.42	125	75	2	2	2	2	3	12.33	1	0	1
1568	1	55	1	1	153	4.81	1	0	0	4.7	0.9	168	60	21.26	2	0	75	0	0.45	125	77	2	2	2	2	3	9	1	0	1
1569	2	73	1	1	112	4.65	1	0	0	4.4	1.2	150	45	20	2	0	75	0	0.5	125	75	2	2	2	2	3	20.4	2	0	1
1570	2	55	1	1	134	16.15	3	1	0	4.4	1.7	173	69.8	23.32	2	0	84	0	0.49	124	70	2	2	2	2	1	44.2	3	1	3
1571	1	73	1	1	149	5.43	1	0	0	4.5	1.2	163	52	19.57	2	0	85	0	0.52	124	70	2	2	2	2	3	24	2	0	1
1572	1	55	1	1	165	4.96	1	0	1	3.84	1.18	168	78	27.64	3	0	90	1	0.54	120	78	2	2	2	2	3	29.5	3	0	2
1573	1	55	1	1	152	7.23	3	1	0	4	1.74	170	69	23.88	2	0	88	0	0.52	120	75	2	2	2	2	3	40.02	3	1	3
1574	1	61	1	1	127	5.25	1	0	0	5.61	0.71	178	70	22.09	2	0	87	0	0.49	120	75	2	2	2	2	3	15.62	1	0	1
1575	2	64	1	1	129	5.89	1	0	0	5.23	0.65	156	56	23.01	2	0	86	1	0.55	120	78	2	2	2	2	3	18.2	2	0	2
1576	2	60	1	1	130	4.95	1	0	0	6.44	1.84	164	54	20.08	2	0	83	0	0.51	120	75	2	2	2	2	3	46	3	1	3
1577	1	60	1	1	145	4.63	1	0	0	4.76	1.34	167	55	19.72	2	0	82	0	0.49	120	75	2	2	2	2	3	22.78	2	0	1
1578	2	56	2	1	132	5.21	1	0	0	9	1.8	145	50	23.78	2	0	80	0	0.55	120	75	2	2	2	2	3	39.6	3	1	3
1579	2	64	1	1	126	4.93	1	0	0	5.7	2.1	152	49	21.21	2	0	77	0	0.51	120	70	2	2	2	2	3	39.9	3	1	3
1580	2	73	1	1	116	5.35	1	0	0	3.57	0.73	157	55	22.31	2	0	70	0	0.45	120	75	2	2	2	2	3	8.76	1	0	1
1581	2	58	1	1	134	6.24	2	1	0	5.9	0.8	168	63	22.32	2	0	68	0	0.4	120	75	2	2	2	2	3	8	1	0	1
1582	2	69	2	1	125	4.47	1	0	0	4.5	2.5	145	44	20.93	2	0	67	0	0.46	120	75	2	2	2	2	3	22.5	2	0	1
1583	2	75	1	1	156	9.7	3	1	0	3.7	1.9	149.5	56.8	25.41	3	0	100	1	0.67	133	70	2	2	2	3	1	79.8	4	1	3
1584	2	61	1	2	141	5.19	1	0	0	5.59	0.56	156	60	24.65	3	0	90	1	0.58	130	70	2	2	1	3	1	17.92	1	0	1
1585	1	71	2	1	150	8.86	3	1	1	5.2	1.1	163	71	26.72	3	0	90	1	0.55	135	70	2	2	2	2	2	27.5	2	0	2
1586	2	58	1	1	133	5.41	1	0	0	6.2	2.6	160	57	22.27	2	0	80	0	0.5	129	69	2	2	2	2	3	57.2	4	1	3
1587	2	57	1	1	131	5.36	1	0	0	5.7	1.2	160	55	21.48	2	0	76	0	0.48	128	69	2	2	2	3	3	21.6	2	0	1
1588	2	61	1	1	100	5.72	1	0	0	5.2	1.5	164	62.6	23.27	2	0	91	1	0.55	136	71	2	2	2	2	3	49.5	4	1	3
1589	2	66	1	1	112	6.47	2	1	0	3.1	1.7	161	66.3	25.58	3	0	106	1	0.66	131	69	2	2	2	2	1	81.6	4	1	3
1590	1	69	1	1	133	5.92	1	0	0	4.4	1.5	175	65	21.22	2	0	83	0	0.47	128	67	2	2	2	2	3	27	2	0	1
1591	1	63	1	1	146	5.85	1	0	0	4.7	1.1	169	73.9	25.87	3	0	93	1	0.55	132	66	2	2	2	2	3	30.8	3	0	1
1592	1	67	1	1	145	6.04	1	0	0	5.61	0.62	170	75	25.95	3	0	105	1	0.62	130	67	2	1	1	2	1	24.8	2	0	1
1593	2	58	1	2	122	6.25	2	1	1	5.2	1.3	146	62	29.09	4	1	98	1	0.67	128	63	2	2	2	2	1	52	4	1	4
1594	2	56	2	1	126	4.74	1	0	1	5.3	1.5	158	70	28.04	4	1	91	1	0.58	128	68	2	2	2	2	1	49.5	4	1	4
1595	2	55	2	1	147	3.9	1	0	0	5.59	1.62	165	65	23.88	2	0	90	1	0.55	128	65	2	2	2	2	2	51.84	4	1	3
1596	2	63	1	1	143	4.95	1	0	0	5.53	1.43	157	55	22.31	2	0	88	1	0.56	128	68	2	2	2	3	1	42.9	3	1	3
1597	2	60	1	1	156	5.1	1	0	0	6.3	1.6	152	56	24.24	3	0	85	1	0.56	128	63	2	2	2	2	1	43.2	3	1	3
1598	2	61	1	2	142	5.7	1	0	0	8.2	7.6	150	50	22.22	2	0	80	0	0.53	125	68	2	2	2	3	3	167.2	4	1	3
1599	2	59	1	1	100	5.22	1	0	0	5.8	1	155.5	47.7	19.73	2	0	67	0	0.42	127	66	2	2	2	3	1	9	1	0	1
1600	2	56	1	1	134	4.83	1	0	0	4.37	3.43	160	66	25.78	3	0	85	1	0.53	129	69	2	2	2	2	3	92.61	4	1	3
1601	2	68	1	1	116	5.32	1	0	0	3.2	0.82	154	44	18.55	2	0	74	0	0.48	126	66	2	2	2	1	3	13.12	1	0	1
1602	2	73	1	2	127	10.56	3	1	0	3.62	1.93	165	67	24.61	3	0	102	1	0.62	135	60	2	2	2	2	3	84.92	4	1	3
1603	1	67	1	2	125	13.58	3	1	0	4.5	2.51	168	55	19.49	2	0	86	0	0.51	135	70	2	2	2	2	3	52.71	4	1	3
1604	2	70	2	1	116	4.63	1	0	0	6.06	0.59	158	45	18.03	1	0	73	0	0.46	133	60	2	2	2	2	1	8.85	1	0	1
1605	2	75	1	1	133	5.38	1	0	0	6.8	2.2	154	49	20.66	2	0	85	1	0.55	130	65	2	2	2	2	3	59.4	4	1	3
1606	1	61	1	2	166	5.24	1	0	0	4.26	0.68	167	62	22.23	2	0	93	1	0.56	128	63	2	1	2	2	1	19.04	2	0	2
1607	2	60	1	1	150	4.65	1	0	0	5.62	0.84	160	55	21.48	2	0	87	1	0.54	128	63	2	2	2	2	1	24.36	2	0	2
1608	1	69	1	1	138	3.96	1	0	0	4.9	1.27	165	72	26.45	3	0	98	1	0.59	125	65	2	2	2	2	3	41.91	3	1	3
1609	1	63	1	1	143	4.7	1	0	0	4.66	1.59	166	66	23.95	2	0	85	0	0.51	125	65	2	1	1	2	2	31.8	3	0	1
1610	2	67	2	1	116	5.24	1	0	0	3.8	0.8	149	55	24.77	3	0	85	1	0.57	125	65	2	2	2	2	1	21.6	2	0	1
1611	2	57	2	1	127	4.6	1	0	0	5.89	2.24	156	46	18.9	2	0	83	0	0.53	125	65	2	2	2	2	3	56	4	1	3
1612	1	67	1	1	120	7.27	3	1	0	4.2	0.55	170	60	20.76	2	0	82	0	0.48	125	65	2	2	2	2	1	9.35	1	0	1
1613	2	74	1	1	117	4.45	1	0	0	5	1	158	42	16.82	1	0	67	0	0.42	133	54	2	2	2	2	3	9	1	0	1
1614	2	73	1	1	103	7.26	3	1	0	4.1	0.9	160	45.2	17.66	1	0	74	0	0.46	133	53	2	2	2	2	3	14.4	1	0	1
1615	1	66	1	1	132	4.03	1	0	0	6.06	0.68	167	75	26.89	3	0	91	1	0.54	129	50	2	2	2	2	1	17.68	1	0	2
1616	1	57	2	1	148	4.55	1	0	0	5.2	0.9	175	77.4	25.27	3	0	94	1	0.54	132	84	2	2	1	2	1	26.1	2	0	2
1617	1	67	2	1	146	5.61	1	0	0	3.3	1.9	169	67	23.46	2	0	83	0	0.49	133	80	2	2	2	2	2	34.2	3	1	3
1618	2	68	1	1	143	6.4	2	1	0	5.15	1.15	168	57	20.2	2	0	69	0	0.41	129	81	2	2	2	2	3	12.65	1	0	1
1619	1	69	1	1	128	8.33	3	1	0	5.05	1.5	165	62	22.77	2	0	82	0	0.5	128	79	2	2	2	2	3	25.5	2	0	1
1620	2	60	1	1	117	6.38	2	1	0	5.2	2.7	157.5	53.4	21.53	2	0	80	0	0.51	129	77	2	2	2	2	1	59.4	4	1	3
1621	1	57	2	1	118	4.77	1	0	0	4.3	0.7	167	61.6	22.09	2	0	78	0	0.47	135	73	2	2	2	2	3	9.1	1	0	1
1622	2	64	1	1	94	4.63	1	0	0	3.5	1.3	160.5	54	20.96	2	0	82	0	0.51	138	75	2	2	2	2	1	31.2	3	0	1
1623	1	61	1	1	148	6.68	2	1	1	5	1.1	166	78.5	28.49	4	1	107	1	0.64	138	72	2	1	2	2	3	46.2	4	1	4
1624	1	63	1	1	131	5.35	1	0	0	3.9	0.7	163.5	63.7	23.83	2	0	92	1	0.56	131	71	2	1	2	2	1	18.9	2	0	2
1625	2	58	1	1	116	5.52	1	0	0	4.8	1.1	158.5	54.3	21.61	2	0	77	0	0.49	122	73	2	2	2	2	1	20.9	2	0	1
1627	1	80	1	1	101	5.04	1	0	0	3.8	0.7	158.5	55.7	22.17	2	0	87	0	0.55	130	74	2	2	2	2	3	15.4	1	0	1
1628	1	62	1	2	165	11.37	3	1	0	4.2	2.1	165	70	25.71	3	0	81	0	0.49	129	71	2	2	2	2	3	33.6	3	1	3
1629	2	55	1	2	134	4.56	1	0	0	4.02	0.49	150	50	22.22	2	0	82	0	0.55	127	73	2	2	2	2	3	11.76	1	0	1
1630	2	65	1	1	143	4.44	1	0	0	6.18	1.32	156	59	24.24	3	0	70	0	0.45	127	73	2	2	2	3	3	15.84	1	0	1
1631	2	61	1	1	106	5.02	1	0	0	4.9	1.1	156	65.2	26.79	3	0	92	1	0.59	131	66	2	2	2	2	1	37.4	3	1	3
1632	1	68	1	1	132	4.37	1	0	0	3.99	0.86	175	70	22.86	2	0	84	0	0.48	127	57	2	1	2	2	1	16.34	1	0	1
1633	1	66	2	1	140	11.13	3	1	0	4.51	0.93	168	65	23.03	2	0	85	0	0.51	129	89	2	2	2	2	3	18.6	2	0	1
1634	1	57	1	1	149	4.59	1	0	0	5.66	1.19	166	65	23.59	2	0	85	0	0.51	129	84	2	1	1	2	1	23.8	2	0	1
1635	1	61	1	1	152	5.25	1	0	0	5.04	1.07	165	70	25.71	3	0	70	0	0.42	129	88	2	1	1	2	1	5.35	1	0	1
1636	2	56	1	1	113	5.8	1	0	0	5.6	1.7	153	55.3	23.62	2	0	88	1	0.58	131	89	2	2	2	2	3	51	4	1	3
1637	1	69	1	1	140	4.49	1	0	0	3.43	0.66	172	59	19.94	2	0	79	0	0.46	129	85	2	2	2	2	3	9.24	1	0	1
1638	1	59	1	1	144	6.6	2	1	1	4.3	1.6	170	80	27.68	3	0	85	0	0.5	129	83	2	2	2	2	2	32	3	0	2
1639	1	63	1	1	129	5.33	1	0	0	5	0.6	167.5	70.9	25.27	3	0	98	1	0.59	128	83	2	1	1	2	1	19.8	2	0	2
1640	2	57	1	1	111	4.49	1	0	0	5.1	0.7	150.5	56.3	24.86	3	0	84	0	0.56	123	75	2	2	2	3	2	18.2	2	0	1
1641	1	67	2	1	153	6.21	2	1	0	5.57	2.71	172	64	21.63	2	0	82	0	0.48	130	80	2	2	2	2	2	46.07	3	1	3
1642	1	57	1	1	139	5.8	1	0	0	6.92	3.4	161	62	23.92	2	0	80	0	0.5	130	80	2	2	2	2	2	51	4	1	3
1643	2	57	1	2	116	7.23	3	1	0	4.3	7.23	160	61	23.83	2	0	101	1	0.63	129	79	2	2	2	2	1	310.89	4	1	3
1644	1	56	1	1	153	12.41	3	1	0	7.12	2.58	180	80	24.69	3	0	84	0	0.47	128	82	2	2	2	2	3	49.02	4	1	3
1645	2	55	1	1	134	6.19	2	1	0	5.6	2.3	156	65	26.71	3	0	98	1	0.63	127	84	2	2	2	2	3	92	4	1	3
1646	2	56	1	1	137	5.66	1	0	0	4.5	1.1	156.5	51.6	21.07	2	0	72	0	0.46	126	85	2	2	2	2	2	15.4	1	0	1
1647	2	57	1	1	129	5.08	1	0	0	5	0.7	162	51.5	19.62	2	0	76	0	0.47	118	79	2	2	1	2	1	12.6	1	0	1
1648	1	66	1	1	155	5.37	1	0	0	5.7	1.9	172	76	25.69	3	0	90	1	0.52	134	74	2	2	2	2	1	47.5	4	1	3
1649	2	55	1	1	145	16.3	3	1	1	4.73	1.31	154	65	27.41	3	0	91	1	0.59	130	82	2	2	2	3	2	43.23	3	1	3
1650	1	75	1	1	108	5.97	1	0	0	3.9	0.8	163	65	24.46	3	0	90	1	0.55	129	80	2	2	1	2	1	20	2	0	1
1651	1	74	1	2	143	5.31	1	0	0	4.14	0.97	170	65	22.49	2	0	85	0	0.5	129	81	2	2	2	2	3	19.4	2	0	1
1652	2	61	1	1	128	4.97	1	0	0	5.1	1.4	150	61	27.11	3	0	84	0	0.56	129	79	2	2	2	2	1	36.4	3	1	3
1653	1	58	1	1	147	4.42	1	0	0	3.66	0.97	176	67	21.63	2	0	80	0	0.45	129	81	2	1	2	2	1	14.55	1	0	1
1654	1	57	1	1	131	4.01	1	0	0	4.76	0.95	157	60	24.34	3	0	80	0	0.51	129	78	2	2	2	2	1	14.25	1	0	1
1655	1	60	1	1	120	4.57	1	0	0	3.82	1.46	165	55	20.2	2	0	80	0	0.48	129	75	2	1	2	2	3	21.9	2	0	1
1656	2	65	1	1	129	4.87	1	0	0	4.81	0.56	153	53	22.64	2	0	80	0	0.52	129	80	2	2	2	2	1	12.32	1	0	1
1657	1	60	1	2	138	4.74	1	0	0	3.82	1.74	173	63	21.05	2	0	78	0	0.45	129	80	2	1	2	2	1	22.62	2	0	1
1658	1	71	1	1	139	8.3	3	1	0	4.5	1.2	158	60	24.03	3	0	78	0	0.49	129	79	2	2	2	2	3	15.6	1	0	1
1659	2	63	1	1	104	5.19	1	0	0	4.47	1.03	157	58	23.53	2	0	78	0	0.5	129	79	2	2	2	2	3	20.6	2	0	1
1660	2	60	1	2	126	16.77	3	1	0	4.7	1.4	156	54	22.19	2	0	78	0	0.5	129	79	2	2	2	2	2	28	2	0	1
1661	1	58	1	1	133	4.49	1	0	0	6.15	0.79	160	60	23.44	2	0	76	0	0.48	129	78	2	2	2	2	1	8.69	1	0	1
1662	2	57	1	1	121	5.43	1	0	0	5.1	1.2	162	55	20.96	2	0	70	0	0.43	129	77	2	2	2	2	1	14.4	1	0	1
1663	1	55	1	1	144	8.26	3	1	0	3.7	1.6	168	60	21.26	2	0	88	0	0.52	129	80	2	2	2	2	3	36.8	3	1	3
1664	2	56	1	1	124	5.48	1	0	1	4.1	1.5	162	75	28.58	4	1	88	1	0.54	128	80	2	2	2	2	3	45	3	1	4
1665	2	73	1	1	112	5.89	1	0	0	4.7	1.5	157	60	24.34	3	0	85	1	0.54	127	80	2	2	2	2	3	40.5	3	1	3
1666	2	67	1	1	113	4.62	1	0	0	7.2	1.4	155	65	27.06	3	0	85	1	0.55	126	83	2	2	2	2	3	37.8	3	1	3
1667	1	62	1	2	171	5.84	1	0	0	4	2.73	160	64	25	3	0	84	0	0.53	126	82	2	2	2	2	3	51.87	4	1	3
1668	2	64	1	1	122	4.53	1	0	0	5.4	2.5	155	50	20.81	2	0	80	0	0.52	125	81	2	2	2	2	3	55	4	1	3
1669	1	57	1	1	133	8	3	1	1	4.1	0.7	166.5	75.2	27.13	3	0	96	1	0.58	124	82	2	2	1	2	1	21.7	2	0	2
1670	1	57	1	1	151	5.05	1	0	0	4.6	1.28	167	74	26.53	3	0	90	1	0.54	124	81	2	2	2	2	3	32	3	0	2
1671	1	62	1	1	146	5.13	1	0	0	4.8	1	172	68	22.99	2	0	85	0	0.49	124	83	2	2	2	2	2	20	2	0	1
1672	2	65	1	1	132	4.79	1	0	0	6.8	1	150	50	22.22	2	0	80	0	0.53	124	81	2	2	2	2	3	22	2	0	1
1673	2	55	1	1	135	4.27	1	0	0	5.42	1.27	155	46	19.15	2	0	68	0	0.43	124	80	2	2	2	2	3	12.7	1	0	1
1674	2	61	1	1	131	5.69	1	0	0	5.4	1.3	157	67	27.18	3	0	114	1	0.73	131	74	2	2	2	2	1	72.8	4	1	3
1675	1	83	1	1	124	5.04	1	0	0	5.9	2.52	169	70	24.51	3	0	81	0	0.48	130	74	2	2	2	2	3	40.32	3	1	3
1676	1	55	2	1	130	6.5	2	1	0	5.1	1.2	165	65	23.88	2	0	90	1	0.55	129	77	2	2	2	2	1	30	3	0	1
1677	2	68	1	1	123	4.89	1	0	0	4.04	0.95	154	59	24.88	3	0	79	0	0.51	129	79	2	2	2	2	3	19.95	2	0	1
1678	1	58	1	1	179	6.07	1	0	0	4.5	0.8	165.5	65.5	23.91	2	0	106	1	0.64	129	75	2	2	2	3	3	32.8	3	0	2
1679	1	55	1	1	148	4.35	1	0	0	4.64	0.97	178	70	22.09	2	0	72	0	0.4	127	79	2	2	2	2	3	6.79	1	0	1
1680	2	68	1	1	123	5.4	1	0	0	5.7	0.9	156	65	26.71	3	0	104	1	0.67	129	75	2	2	2	1	3	41.4	3	1	3
1681	2	57	1	1	154	13.26	3	1	0	5.5	1.2	155	57	23.73	2	0	78	0	0.5	129	75	2	2	2	2	1	24	2	0	1
1682	2	56	1	1	123	4.71	1	0	0	5.09	0.75	148	44	20.09	2	0	73	0	0.49	129	75	2	2	2	3	1	11.25	1	0	1
1683	1	60	1	1	134	4.88	1	0	0	4.6	2.86	178	71	22.41	2	0	84	0	0.47	128	76	2	2	2	2	3	54.34	4	1	3
1684	2	57	1	2	129	4.67	1	0	0	4.7	1.49	168	70	24.8	3	0	90	1	0.54	127	77	2	2	2	2	3	47.68	4	1	3
1685	1	55	1	1	147	6.24	2	1	0	8.3	10.4	178	82	25.88	3	0	98	1	0.55	127	78	2	2	2	2	3	343.2	4	1	3
1686	1	60	1	1	169	5.9	1	0	0	6.4	0.9	176	80	25.83	3	0	96	1	0.55	129	72	2	2	1	2	2	27.9	2	0	2
1687	1	69	1	1	146	5.37	1	0	0	4.9	0.8	160	60	23.44	2	0	75	0	0.47	127	76	2	2	2	2	3	8	1	0	1
1688	2	76	1	2	126	5.68	1	0	0	2.36	1.1	155	56	23.31	2	0	79	0	0.51	124	77	2	2	2	3	3	23.1	2	0	1
1689	2	74	1	1	100	5.49	1	0	0	5.4	0.7	147.5	37.6	17.28	1	0	74	0	0.5	124	75	2	2	2	2	1	11.2	1	0	1
1691	1	57	2	1	149	4.43	1	0	0	5.32	1.73	170	68	23.53	2	0	82	0	0.48	130	71	2	2	2	2	2	29.41	3	0	1
1692	1	67	2	1	155	6.46	2	1	0	4.6	1	170	70	24.22	3	0	90	1	0.53	129	73	2	2	2	2	3	25	2	0	1
1693	1	55	1	1	132	4.29	1	0	0	3.9	0.47	174	61	20.15	2	0	71	0	0.41	127	71	2	1	1	2	3	2.82	1	0	1
1694	1	57	1	1	159	13.98	3	1	0	5.7	0.5	166	59	21.41	2	0	80	0	0.48	122	76	2	2	2	2	1	7.5	1	0	1
1695	2	62	1	1	133	4.88	1	0	0	4.26	0.93	151	57	25	3	0	84	0	0.56	129	70	2	2	2	2	3	24.18	2	0	1
1696	2	56	1	1	127	7.5	3	1	1	6.5	2	158	67	26.84	3	0	82	0	0.52	129	73	2	2	2	2	1	48	4	1	3
1697	2	56	1	1	133	6.62	2	1	0	4.26	1.19	154	56	23.61	2	0	77	0	0.5	128	70	2	2	2	2	3	22.61	2	0	1
1698	2	70	1	1	136	4.75	1	0	0	4.65	1.64	150	60	26.67	3	0	88	1	0.59	127	73	2	2	2	3	2	49.2	4	1	3
1699	1	66	1	1	157	6.99	2	1	0	4.5	0.6	170	60	20.76	2	0	78	0	0.46	126	70	2	2	2	2	1	7.8	1	0	1
1700	2	61	2	2	131	5.04	1	0	0	4.8	0.8	158	63	25.24	3	0	97	1	0.61	124	72	2	2	2	2	1	31.2	3	0	2
1701	2	57	1	1	120	4.81	1	0	0	6.9	0.9	160	67	26.17	3	0	85	1	0.53	124	67	2	2	2	2	1	24.3	2	0	2
1702	2	72	1	1	141	6.65	2	1	0	6.6	1.2	150	45	20	2	0	75	0	0.5	124	72	2	2	2	2	1	20.4	2	0	1
1703	2	61	1	1	150	5.58	1	0	1	5.58	1.2	157	75	30.43	4	1	89	1	0.57	124	75	2	2	1	2	1	37.2	3	1	4
1704	2	60	1	1	100	4.69	1	0	0	5.1	1.6	153	53.1	22.68	2	0	82	0	0.54	127	69	2	2	2	2	3	38.4	3	1	3
1705	1	59	1	1	110	5.14	1	0	0	3.9	2.1	170	68.4	23.67	2	0	87	0	0.51	129	69	2	2	2	2	1	46.2	4	1	3
1706	2	65	1	1	124	7.11	3	1	0	5.4	1.4	152	56	24.24	3	0	80	0	0.53	129	67	2	2	2	2	1	30.8	3	0	1
1707	1	67	2	1	171	4.97	1	0	0	5.33	1.31	170	65	22.49	2	0	90	1	0.53	127	69	2	2	2	2	1	32.75	3	0	2
1708	2	58	1	1	130	5.09	1	0	1	5.9	4.7	150	65	28.89	4	1	93	1	0.62	124	69	2	2	2	2	1	164.5	4	1	4
1709	2	70	1	1	130	4.16	1	0	0	1.34	5.1	156	62	25.48	3	0	82	0	0.53	124	69	2	2	2	2	2	122.4	4	1	3
1710	2	57	1	1	135	4.42	1	0	0	6.3	1.6	160	62	24.22	3	0	85	1	0.53	124	67	2	2	2	2	1	43.2	3	1	3
1711	2	58	1	1	130	5.32	1	0	0	5	1.1	164	60	22.31	2	0	82	0	0.5	117	69	2	2	2	1	1	26.4	2	0	1
1712	1	72	1	1	132	4.66	1	0	0	4.19	0.46	180	55	16.98	1	0	90	1	0.5	127	68	2	2	2	2	1	11.5	1	0	2
1713	2	57	1	1	123	9.76	3	1	0	5.5	1.8	162	62	23.62	2	0	76	0	0.47	124	66	2	2	2	2	1	32.4	3	0	1
1714	2	79	1	1	132	5.92	1	0	0	6.8	0.7	153	55	23.5	2	0	85	1	0.56	127	59	2	2	2	3	1	18.9	2	0	2
1715	1	76	1	1	144	4.91	1	0	0	3.45	1.1	164	67	24.91	3	0	85	0	0.52	129	86	2	2	2	2	1	22	2	0	1
1716	2	66	1	1	128	4.89	1	0	0	5.7	0.69	157	55	22.31	2	0	75	0	0.48	126	86	2	2	2	2	3	11.73	1	0	1
1717	1	60	1	1	125	5.15	1	0	0	4.2	0.6	170	73	25.26	3	0	90	1	0.53	125	83	2	2	1	2	1	15	1	0	2
1718	2	56	1	1	109	4.97	1	0	0	4.6	6.5	158.5	56	22.29	2	0	75	0	0.47	130	80	2	2	1	2	3	110.5	4	1	3
1719	2	58	1	2	155	5.55	1	0	0	5.7	1.4	162.5	64.8	24.54	3	0	91	1	0.56	127	81	2	2	2	3	1	46.2	4	1	3
1720	1	63	2	1	124	5.19	1	0	1	5.05	1.09	170	95	32.87	4	1	113	1	0.66	126	82	2	1	2	2	1	52.32	4	1	4
1721	2	62	2	1	117	5.34	1	0	0	4.3	0.9	151	49.4	21.67	2	0	82	0	0.54	127	73	2	2	2	2	1	21.6	2	0	1
1722	1	57	1	1	136	4.64	1	0	0	4.8	0.9	168	63	22.32	2	0	82	0	0.49	125	71	2	2	2	3	3	15.3	1	0	1
1723	2	65	1	2	133	4.87	1	0	0	6.2	1.1	158.5	43	17.12	1	0	69	0	0.44	127	74	2	2	2	2	2	12.1	1	0	1
1724	1	73	1	1	159	8.32	3	1	0	5.76	1.32	168	70	24.8	3	0	99	1	0.59	126	67	2	2	1	2	2	44.88	3	1	3
1725	1	60	1	1	130	4.55	1	0	0	4.26	0.62	164	62	23.05	2	0	74	0	0.45	131	64	2	2	2	2	3	5.58	1	0	1
1726	1	61	2	1	122	5.25	1	0	0	4.3	1.5	167	73.5	26.35	3	0	92	1	0.55	127	63	2	2	2	3	1	40.5	3	1	3
1728	1	69	1	1	147	4.61	1	0	0	3.67	0.64	175	60	19.59	2	0	80	0	0.46	127	86	2	2	2	2	3	9.6	1	0	1
1729	1	56	1	1	144	4.35	1	0	0	5	1.3	170	68	23.53	2	0	80	0	0.47	128	85	2	2	2	2	3	19.5	2	0	1
1730	1	64	1	1	135	5.4	1	0	1	3.1	0.9	168	83.6	29.62	4	1	104	1	0.62	125	85	2	2	1	2	1	35.1	3	1	4
1731	1	59	1	1	151	5.93	1	0	0	3.3	1.53	160	61	23.83	2	0	75	0	0.47	123	83	2	2	2	2	3	15.3	1	0	1
1732	1	55	1	1	160	4.85	1	0	0	5.1	0.7	177	56.2	17.94	1	0	82	0	0.46	128	85	2	1	2	2	3	11.9	1	0	1
1733	1	84	1	1	137	5.88	1	0	0	5.35	1.83	155	54	22.48	2	0	83	0	0.54	129	77	2	2	2	2	2	32.94	3	0	1
1734	2	59	1	1	117	3.45	1	0	0	4.1	1.33	163	62	23.34	2	0	77	0	0.47	129	81	2	2	2	2	3	25.27	2	0	1
1735	2	60	1	1	131	8.42	3	1	0	4.7	1.2	150	55	24.44	3	0	80	0	0.53	128	78	2	2	2	3	1	26.4	2	0	1
1736	1	63	1	1	143	4.71	1	0	0	5.26	0.73	160	55	21.48	2	0	72	0	0.45	127	81	2	2	2	2	3	5.11	1	0	1
1737	1	57	1	2	143	4.45	1	0	0	4.25	1.52	173	65	21.72	2	0	75	0	0.43	126	82	2	2	2	2	3	15.2	1	0	1
1738	1	57	1	1	147	4.78	1	0	0	5	1.3	175	70	22.86	2	0	88	0	0.5	124	84	2	2	2	2	3	29.9	3	0	1
1739	2	59	1	1	104	3.95	1	0	0	3.16	1.01	150	53	23.56	2	0	72	0	0.48	130	79	2	2	2	2	3	14.14	1	0	1
1740	2	61	1	1	116	4.99	1	0	0	3.87	0.81	159	68	26.9	3	0	84	0	0.53	129	78	2	2	2	2	2	21.06	2	0	1
1741	2	73	1	2	145	4.29	1	0	1	4.96	0.6	157	68	27.59	3	0	84	0	0.54	129	78	2	2	2	2	2	15.6	1	0	2
1742	2	66	1	1	126	5.17	1	0	0	6.9	1.1	154	55	23.19	2	0	84	0	0.55	129	77	2	2	2	2	1	28.6	2	0	1
1743	2	67	2	1	126	5.62	1	0	0	6.3	1.3	167	68	24.38	3	0	83	0	0.5	129	76	2	2	2	2	2	32.5	3	0	1
1744	1	58	1	1	158	5.1	1	0	0	5	1	162	66	25.15	3	0	95	1	0.59	128	77	2	2	1	2	1	30	3	0	2
1745	2	59	1	1	121	8.98	3	1	0	4.24	0.79	161	64	24.69	3	0	90	1	0.56	128	80	2	2	2	3	3	25.28	2	0	2
1746	1	81	1	1	156	10.46	3	1	0	3.32	1.19	166	57	20.69	2	0	89	0	0.54	128	78	2	1	2	3	1	28.56	2	0	1
1747	2	61	1	1	116	5.17	1	0	0	5.3	3.5	156	66	27.12	3	0	86	1	0.55	128	79	2	2	2	2	1	98	4	1	3
1748	2	55	1	1	144	5.43	1	0	0	5.1	4.1	166	70	25.4	3	0	82	0	0.49	128	77	2	2	2	3	1	98.4	4	1	3
1749	1	57	2	1	155	5.06	1	0	0	5.1	1.5	168	63	22.32	2	0	80	0	0.48	128	78	2	2	2	1	1	22.5	2	0	1
1750	2	60	1	1	112	5.63	1	0	0	5.2	2	160	54	21.09	2	0	75	0	0.47	128	80	2	2	2	2	2	34	3	1	3
1751	1	59	1	1	150	4.36	1	0	0	3.54	0.94	168	70	24.8	3	0	92	1	0.55	127	80	2	2	2	2	3	25.38	2	0	1
1752	1	56	1	1	136	4.86	1	0	0	5	1	172	67.4	22.78	2	0	91	1	0.53	126	78	2	2	1	2	1	26	2	0	2
1753	1	64	1	1	142	4.8	1	0	0	3.8	1.9	170	71	24.57	3	0	80	0	0.47	123	82	2	2	2	2	3	28.5	2	0	1
1754	1	59	1	1	115	4.49	1	0	0	4.37	0.93	170	64	22.15	2	0	80	0	0.47	123	82	2	1	1	3	2	13.95	1	0	1
1755	2	61	2	1	124	5.37	1	0	0	7.4	2.1	160	55	21.48	2	0	77	0	0.48	129	74	2	2	2	2	2	39.9	3	1	3
1756	2	76	1	1	141	5.66	1	0	0	6	0.7	150	52	23.11	2	0	101	1	0.67	128	76	2	2	2	2	1	30.1	3	0	2
1757	1	69	1	1	143	7.42	3	1	0	3.7	1.51	169	72	25.21	3	0	82	0	0.49	128	74	2	2	2	2	2	25.67	2	0	1
1758	1	67	1	1	146	4.66	1	0	0	5.29	3.35	179	72	22.47	2	0	80	0	0.45	128	75	2	2	2	2	3	50.25	4	1	3
1759	1	69	1	1	128	4.97	1	0	0	4.05	0.83	163	54	20.32	2	0	78	0	0.48	128	75	2	2	2	2	2	10.79	1	0	1
1760	2	62	1	1	126	4.27	1	0	0	8	0.9	160	46	17.97	1	0	75	0	0.47	128	77	2	2	2	2	2	15.3	1	0	1
1761	2	65	1	1	111	5.41	1	0	0	4.67	1.8	158	59	23.63	2	0	81	0	0.51	127	75	2	2	2	2	2	41.4	3	1	3
1762	1	71	2	1	142	6.5	2	1	0	4.48	0.69	168	65	23.03	2	0	81	0	0.48	129	73	2	2	2	2	2	11.04	1	0	1
1763	1	60	1	1	100	5.68	1	0	0	3.52	0.99	169	62	21.71	2	0	78	0	0.46	129	73	2	2	2	2	2	12.87	1	0	1
1764	1	66	1	1	126	4.32	1	0	0	4.3	0.8	168	63	22.32	2	0	83	0	0.49	128	73	2	2	2	2	2	14.4	1	0	1
1765	2	58	1	1	125	4.81	1	0	0	6.4	1.1	157	62	25.15	3	0	81	0	0.52	127	75	2	2	2	2	3	25.3	2	0	1
1766	2	68	1	1	90	4.18	1	0	0	3.34	0.75	150	49	21.78	2	0	75	0	0.5	130	72	2	2	2	2	3	12.75	1	0	1
1767	1	59	2	1	135	4.65	1	0	0	6.7	4.8	160.5	55	21.35	2	0	80	0	0.5	128	72	2	2	2	2	1	72	4	1	3
1768	2	64	1	2	110	4.11	1	0	0	3.45	0.94	142	44	21.82	2	0	72	0	0.51	124	72	2	2	2	2	3	13.16	1	0	1
1769	1	73	1	2	143	4.45	1	0	0	3.54	0.54	167	61	21.87	2	0	81	0	0.49	128	73	2	2	2	2	3	8.64	1	0	1
1770	2	58	1	1	124	4.88	1	0	0	5.72	0.58	157	46	18.66	2	0	71	0	0.42	123	76	2	2	2	2	3	7.54	1	0	1
1771	1	79	2	2	130	5.39	1	0	0	3.84	2.44	167	66	23.67	2	0	84	0	0.5	128	70	2	2	2	2	2	46.36	4	1	3
1772	2	77	1	1	137	5.77	1	0	0	6.7	2.3	156	59	24.24	3	0	80	0	0.51	128	70	2	2	2	2	2	50.6	4	1	3
1773	2	70	1	1	118	5	1	0	0	6.2	3.4	146	52	24.39	3	0	80	0	0.55	123	74	2	2	2	2	3	74.8	4	1	3
1774	2	56	1	1	125	3.95	1	0	0	4.15	1.27	160	61	23.83	2	0	83	0	0.52	122	76	2	2	2	3	3	31.75	3	0	1
1775	2	65	1	1	122	5.5	1	0	0	4.82	0.81	158	62	24.84	3	0	87	1	0.55	120	78	2	2	2	3	3	23.49	2	0	1
1776	2	62	1	1	114	4.57	1	0	0	3.86	0.55	148	40	18.26	1	0	78	0	0.53	130	67	2	2	2	2	1	11	1	0	1
1777	1	81	1	1	124	5.73	1	0	0	5.8	0.9	166	58	21.05	2	0	95	1	0.57	128	70	2	1	2	2	3	27	2	0	2
1778	1	59	1	1	145	5.63	1	0	0	5.5	2.2	172	70	23.66	2	0	88	0	0.51	128	70	2	2	2	2	3	50.6	4	1	3
1779	1	82	1	1	136	6.6	2	1	0	5.2	1.5	160	55	21.48	2	0	83	0	0.52	128	70	2	2	2	2	3	27	2	0	1
1780	1	62	1	1	129	4.35	1	0	0	4.15	0.75	164	52	19.33	2	0	76	0	0.46	128	68	2	2	2	2	1	8.25	1	0	1
1781	1	71	1	1	118	4.98	1	0	0	4	0.6	165.5	48.1	17.56	1	0	73	0	0.44	128	67	2	1	1	2	1	4.8	1	0	1
1782	2	61	1	1	130	7.73	3	1	0	5.3	2.2	145	54	25.68	3	0	86	1	0.59	124	71	2	2	2	2	3	61.6	4	1	3
1783	2	68	1	1	123	5.25	1	0	0	5.5	0.7	156	60	24.65	3	0	84	0	0.54	123	75	2	2	2	2	2	18.2	2	0	1
1784	2	68	1	1	126	3.95	1	0	0	6.27	0.88	151	40	17.54	1	0	69	0	0.46	123	70	2	2	1	3	1	9.68	1	0	1
1785	1	69	1	1	133	5.13	1	0	0	4.51	0.78	162	42	16	1	0	67	0	0.41	123	70	2	2	2	2	3	1.56	1	0	1
1786	2	57	2	1	134	4.13	1	0	0	5.85	1.02	155	54	22.48	2	0	76	0	0.49	128	70	2	2	2	2	3	18.36	2	0	1
1787	2	75	1	1	34	5.09	1	0	0	4.8	0.9	160	60	23.44	2	0	72	0	0.45	125	69	2	2	2	2	3	12.6	1	0	1
1788	1	61	1	1	170	5.01	1	0	0	3.28	0.94	176	78	25.18	3	0	86	0	0.49	119	71	2	2	2		3	19.74	2	0	1
1789	2	56	1	1	107	10.79	3	1	1	3.8	2.7	149	69.3	31.21	4	1	103	1	0.69	126	68	2	2	2	2	1	121.5	4	1	4
1790	1	57	1	1	143	4.67	1	0	0	3.96	0.67	159	53	20.96	2	0	72	0	0.45	131	67	2	2	2	2	3	4.69	1	0	1
1791	1	64	2	1	154	4.41	1	0	0	5.18	2.03	159	67	26.5	3	0	86	0	0.54	121	67	2	2	2	3	1	42.63	3	1	3
1792	2	70	2	1	135	4.81	1	0	0	4.83	0.73	159	53	20.96	2	0	82	0	0.52	123	60	2	2	2	2	1	17.52	1	0	1
1793	2	66	1	1	129	4.9	1	0	0	6.8	2.5	158	64	25.64	3	0	80	0	0.51	124	53	2	2	2	2	3	55	4	1	3
1794	1	72	1	1	135	10.88	3	1	0	4.6	0.6	168	57	20.2	2	0	76	0	0.45	128	88	2	2	2	2	3	6.6	1	0	1
1795	2	62	1	1	126	4.59	1	0	0	6.17	1	150	55	24.44	3	0	69	0	0.46	123	89	2	2	2	2	3	11	1	0	1
1796	2	61	1	1	126	7.34	3	1	0	5.11	1.23	158	56	22.43	2	0	81	0	0.51	128	87	2	2	2	3	2	28.29	2	0	1
1797	2	60	1	1	112	5.42	1	0	0	3.8	2.3	155.5	56.2	23.24	2	0	92	1	0.59	136	80	2	2	2	2	3	78.2	4	1	3
1798	2	72	1	1	145	6.8	2	1	0	5.12	1.7	149	53	23.87	2	0	72	0	0.48	128	82	2	1	1	2	3	23.8	2	0	1
1799	1	57	1	2	167	7.2	3	1	0	2.1	0.47	168	50.2	17.79	1	0	70	0	0.42	125	85	2	2	2	2	3	2.35	1	0	1
1800	1	60	1	1	159	4.7	1	0	0	3.1	0.8	171	56	19.15	2	0	73	0	0.43	123	85	2	1	2	2	3	6.4	1	0	1
1801	1	65	1	2	146	6.75	2	1	0	3.86	1.12	170	63	21.8	2	0	73	0	0.43	125	85	2	2	2	1	3	8.96	1	0	1
1802	1	56	2	1	133	5.44	1	0	1	4.7	1.6	159.5	70.6	27.75	3	0	89	0	0.56	126	84	2	2	2	2	3	38.4	3	1	3
1803	1	63	1	1	158	4.54	1	0	0	4.83	0.72	180	88	27.16	3	0	100	1	0.56	128	80	2	2	1	2	1	25.2	2	0	2
1804	2	66	1	1	137	4.03	1	0	0	3.96	0.87	153	52	22.21	2	0	86	1	0.56	128	80	2	2	2	2	1	24.36	2	0	2
1805	1	77	2	1	125	4.3	1	0	0	5.1	0.5	166	68	24.68	3	0	83	0	0.5	128	78	2	2	2	2	3	9	1	0	1
1806	2	59	1	1	98	4.34	1	0	0	5.1	1.1	154	50	21.08	2	0	76	0	0.49	128	78	2	2	2	2	1	19.8	2	0	1
1807	2	55	2	1	134	5.36	1	0	0	3.9	1.3	164	63	23.42	2	0	75	0	0.46	128	79	2	2	2	2	3	22.1	2	0	1
1808	2	67	1	1	110	4.66	1	0	0	5.7	0.9	171	50	17.1	1	0	68	0	0.4	128	78	2	2	2	3	1	9	1	0	1
1809	1	59	1	1	142	5.92	1	0	0	2.8	1.3	174	80	26.42	3	0	94	1	0.54	127	78	2	2	2	2	1	37.7	3	1	3
1810	1	64	1	1	133	4.1	1	0	0	2.9	0.8	170	65.4	22.63	2	0	88	0	0.52	125	80	2	2	2	2	3	18.4	2	0	1
1811	2	65	1	1	137	4.81	1	0	0	5.6	1	160	64	25	3	0	90	1	0.56	123	80	2	2	2	2	3	32	3	0	2
1812	1	67	1	1	140	5.46	1	0	0	3.6	2	165	63	23.14	2	0	88	0	0.53	123	83	2	1	1	3	1	46	3	1	3
1813	1	55	1	1	118	4.2	1	0	0	3.48	0.47	167	73	26.18	3	0	86	0	0.51	123	83	2	1	1	3	3	9.87	1	0	1
1814	1	56	1	1	146	8.5	3	1	0	4.5	1.8	165	63	23.14	2	0	84	0	0.51	123	83	2	2	2	3	1	34.2	3	1	3
1815	2	66	1	2	142	4.6	1	0	0	6.32	0.88	154	55	23.19	2	0	83	0	0.54	123	80	2	2	2	2	1	22	2	0	1
1816	1	74	1	1	133	4.43	1	0	0	4.8	1.1	170	66	22.84	2	0	82	0	0.48	123	83	2	2	2	2	3	18.7	2	0	1
1817	2	55	1	1	146	6.15	2	1	0	7.72	1.14	157	50	20.28	2	0	80	0	0.51	123	78	2	2	2	2	1	25.08	2	0	1
1818	1	56	1	1	138	4.13	1	0	0	5.1	0.9	176	80	25.83	3	0	78	0	0.44	123	81	2	2	1	2	1	11.7	1	0	1
1819	2	76	1	1	138	5.74	1	0	0	5.7	0.9	160	53	20.7	2	0	78	0	0.49	123	80	2	2	2	2	3	18	1	0	1
1820	2	64	2	1	116	4.23	1	0	0	4.52	0.52	160	50	19.53	2	0	76	0	0.48	123	78	2	2	1	2	3	9.36	1	0	1
1821	2	68	1	1	139	5.89	1	0	0	3.3	2	163	62	23.34	2	0	75	0	0.46	123	81	2	2	2	2	3	34	3	1	3
1822	1	55	1	1	131	5.34	1	0	0	3	1	160	53	20.7	2	0	74	0	0.46	123	83	2	2	2	2	3	9	1	0	1
1823	2	57	1	1	150	4.52	1	0	0	4.3	1.1	153	46	19.65	2	0	73	0	0.48	123	83	2	2	2	2	3	16.5	1	0	1
1824	2	73	1	1	124	6.22	2	1	0	5.2	0.6	160	65	25.39	3	0	72	0	0.45	123	83	2	2	2	3	3	8.4	1	0	1
1825	2	57	1	1	129	5.12	1	0	0	4.45	0.48	163	70	26.35	3	0	68	0	0.42	123	75	2	2	2	2	3	4.8	1	0	1
1826	2	66	1	1	125	4.3	1	0	0	4.04	0.52	130	35	20.71	2	0	70	0	0.54	123	83	2	2	2	3	3	6.24	1	0	1
1827	2	57	1	1	119	5.46	1	0	0	4	0.8	160	50	19.53	2	0	86	1	0.54	122	75	2	1	1	2	1	22.4	2	0	2
1828	2	59	1	1	151	4.68	1	0	0	6.16	3.58	156	58	23.83	2	0	78	0	0.5	127	79	2	2	2	2	3	71.6	4	1	3
1829	2	64	1	2	125	6.44	2	1	0	6.81	1.33	160	60	23.44	2	0	92	1	0.58	123	80	2	2	2	3	1	45.22	3	1	3
1830	2	60	1	1	139	4.94	1	0	0	5.41	1.4	158	59	23.63	2	0	87	1	0.55	126	76	2	2	2	2	1	40.6	3	1	3
1831	1	55	1	1	158	6.85	2	1	0	4	0.9	161	63	24.3	3	0	83	0	0.52	123	76	2	2	1	2	1	16.2	1	0	1
1832	2	58	1	1	148	5.26	1	0	0	5.87	1.03	165	70	25.71	3	0	85	1	0.52	123	78	2	2	2	2	1	27.81	2	0	2
1833	1	79	1	1	135	4.11	1	0	0	4.9	1.8	172	66	22.31	2	0	84	0	0.49	123	78	2	2	2	2	1	34.2	3	1	3
1834	1	58	1	1	160	4.82	1	0	0	5.72	1.32	175	60	19.59	2	0	84	0	0.48	123	78	2	1	1	2	1	24.42	2	0	1
1835	2	61	2	1	131	4.38	1	0	0	5.49	0.93	160	53	20.7	2	0	72	0	0.45	123	78	2	2	2	2	2	13.02	1	0	1
1836	1	63	1	1	148	8.01	3	1	1	4.4	2.5	171	78.3	26.78	3	0	101	1	0.59	133	74	2	1	2	2	1	90	4	1	3
1837	1	59	2	1	160	6.98	2	1	1	5.1	1.8	161	82.1	31.67	4	1	112	1	0.7	127	71	2	2	2	3	1	84.6	4	1	4
1838	1	64	1	1	147	4.66	1	0	0	2.99	0.57	162	53	20.2	2	0	75	0	0.46	125	73	2	2	2	3	3	5.7	1	0	1
1839	2	66	2	2	129	4.58	1	0	0	4.8	0.9	148	49	22.37	2	0	82	0	0.55	128	71	2	2	2	2	1	21.6	2	0	1
1840	2	64	1	1	135	4.47	1	0	0	4.81	0.94	156	52	21.37	2	0	80	0	0.51	128	70	2	2	2	2	1	20.68	2	0	1
1841	2	68	1	1	127	4.87	1	0	0	5.3	0.5	160	50	19.53	2	0	80	0	0.5	128	68	2	2	2	2	1	11	1	0	1
1842	2	69	1	2	139	4.77	1	0	0	6.21	1.11	157	63	25.56	3	0	72	0	0.46	128	70	2	2	2	2	1	15.54	1	0	1
1843	2	60	2	2	110	4.83	1	0	0	6.08	0.47	155	44	18.31	1	0	75	0	0.48	128	70	2	2	2	2	2	7.99	1	0	1
1844	2	73	1	2	116	6.46	2	1	1	3.98	1.67	150	78	34.67	4	1	110	1	0.73	125	73	2	2	2	3	3	86.84	4	1	4
1845	2	63	2	1	127	5.98	1	0	0	5.97	1.35	160	51	19.92	2	0	78	0	0.49	124	73	2	2	2	3	1	27	2	0	1
1847	2	67	1	1	128	4.86	1	0	0	4.9	1.2	147.5	50.9	23.4	2	0	92	1	0.62	123	70	2	2	1	2	1	40.8	3	1	3
1848	2	62	1	1	115	4.42	1	0	0	5.2	1.3	164	56	20.82	2	0	86	1	0.52	123	73	2	2	2	2	1	36.4	3	1	3
1849	1	63	1	1	125	5.11	1	0	0	4.4	0.7	168	58	20.55	2	0	80	0	0.48	123	73	2	2	2	2	3	10.5	1	0	1
1850	2	67	1	1	117	5.32	1	0	0	5.48	0.99	160	48	18.75	2	0	80	0	0.5	123	70	2	2	2	3	1	21.78	2	0	1
1851	1	58	1	1	160	4.74	1	0	0	5.27	0.81	168	44	15.59	1	0	74	0	0.44	123	70	2	2	2	2	1	7.29	1	0	1
1852	2	59	1	1	127	5.22	1	0	0	4.1	2.4	152	51	22.07	2	0	73	0	0.48	123	73	2	2	2	2	3	36	3	1	3
1853	1	67	1	1	152	4.67	1	0	0	5.46	5.46	170	50	17.3	1	0	70	0	0.41	123	73	2	1	1	2	1	27.3	2	0	1
1854	2	66	1	2	165	6.72	2	1	0	3.2	1	168	72.6	25.72	3	0	99	1	0.59	128	71	2	2	2	2	1	41	3	1	3
1855	2	77	1	2	122	4.21	1	0	0	5.14	1.19	160	69	26.95	3	0	107	1	0.67	123	69	2	2	2	3	1	58.31	4	1	3
1856	1	58	1	1	141	4.01	1	0	0	4.3	0.5	160	58	22.66	2	0	85	0	0.53	123	69	2	2	2	3	3	10	1	0	1
1857	1	70	1	1	131	4.67	1	0	0	4.9	1	165.5	55.3	20.19	2	0	79	0	0.48	125	71	2	1	1	2	1	14	1	0	1
1858	2	68	1	1	115	5.37	1	0	1	5.2	0.9	152.5	68.5	29.45	4	1	98	1	0.64	118	61	2	2	2	2	3	36	3	1	4
1859	1	72	1	1	144	7.08	3	1	1	5.66	3.6	165	73	26.81	3	0	98	1	0.59	127	63	2	2	2	1	1	118.8	4	1	3
1860	2	64	1	1	146	6.32	2	1	0	5.71	0.65	160	65	25.39	3	0	110	1	0.69	123	68	2	2	2	2	1	33.8	3	1	3
1861	1	63	1	1	125	7.91	3	1	0	4.4	1.1	159	56	22.15	2	0	81	0	0.51	123	68	2	2	1	3	1	17.6	1	0	1
1862	1	56	2	1	141	5.23	1	0	0	4.2	1.1	171	62.3	21.31	2	0	82	0	0.48	122	67	2	2	1	2	3	18.7	2	0	1
1863	2	68	1	2	123	4.44	1	0	0	3.82	0.58	162	55	20.96	2	0	86	1	0.53	127	61	2	2	2	2	3	16.24	1	0	2
1864	2	68	2	1	120	6.14	2	1	0	4.1	1.48	160	53	20.7	2	0	93	1	0.58	128	60	2	2	2	2	3	51.8	4	1	3
1865	2	59	1	1	142	4.73	1	0	0	4.19	0.82	163	62	23.34	2	0	82	0	0.5	123	63	2	2	2	2	3	19.68	2	0	1
1866	2	60	2	1	123	4.56	1	0	0	3.81	0.57	155	61	25.39	3	0	90	1	0.58	123	61	2	2	2	3	1	18.24	2	0	2
1867	2	69	2	1	142	6.67	2	1	0	4.99	1.02	151	45	19.74	2	0	78	0	0.52	123	51	2	2	2	2	1	20.4	2	0	1
1871	2	55	2	2	149	6.18	2	1	0	5	0.8	161	58.5	22.57	2	0	80	0	0.5	124	87	2	2	1	2	1	17.6	1	0	1
1872	1	59	1	1	139	4.61	1	0	0	4.1	1.17	170	66	22.84	2	0	75	0	0.44	122	86	2	2	2	2	3	11.7	1	0	1
1873	1	56	2	1	137	4.31	1	0	0	4.6	2.8	167	65	23.31	2	0	84	0	0.5	123	87	2	2	2	2	3	53.2	4	1	3
1874	1	63	1	1	140	4.73	1	0	0	4.02	0.86	165	65	23.88	2	0	78	0	0.47	122	85	2	2	2	2	3	11.18	1	0	1
1875	1	60	1	1	138	7.14	3	1	0	3.87	0.93	170	60	20.76	2	0	75	0	0.44	122	84	2	2	2	2	3	9.3	1	0	1
1876	2	57	1	1	129	5.24	1	0	0	4.2	1.1	160	55	21.48	2	0	86	1	0.54	125	82	2	2	2	3	3	30.8	3	0	2
1877	1	61	1	1	106	4.1	1	0	0	3.72	0.84	161	49	18.9	2	0	75	0	0.47	130	78	2	2	2	2	3	8.4	1	0	1
1878	1	60	1	1	150	5.77	1	0	0	4.4	0.8	167	65	23.31	2	0	84	0	0.5	125	81	2	2	2	2	3	15.2	1	0	1
1879	1	62	2	1	144	5.07	1	0	0	4.67	1.67	170	66	22.84	2	0	88	0	0.52	124	82	2	2	2	2	3	38.41	3	1	3
1880	2	64	1	1	115	5.89	1	0	1	5.5	3.3	155	68	28.3	4	1	80	0	0.52	124	82	2	2	2	2	3	72.6	4	1	4
1881	1	59	1	1	133	4.54	1	0	0	4.94	1.25	175	61	19.92	2	0	80	0	0.46	124	82	2	2	2	2	3	18.75	2	0	1
1882	2	61	1	2	140	5.31	1	0	0	5.48	2.44	165	70	25.71	3	0	88	1	0.53	122	82	2	2	2	2	3	73.2	4	1	3
1883	1	56	1	1	136	5.02	1	0	0	4.9	0.7	165	71	26.08	3	0	89	0	0.54	127	78	2	1	1	2	2	16.8	1	0	1
1884	2	67	1	1	124	3.42	1	0	0	5.5	1.9	152	60	25.97	3	0	80	0	0.53	127	74	2	2	2	2	1	41.8	3	1	3
1885	1	75	2	1	135	4.81	1	0	0	4.4	0.8	157	52	21.1	2	0	80	0	0.51	127	78	2	2	2	1	1	12	1	0	1
1886	1	62	1	1	138	5.91	1	0	0	3.6	0.6	169	52	18.21	1	0	79	0	0.47	127	76	2	2	2	3	1	8.4	1	0	1
1887	2	63	1	2	114	5.26	1	0	0	4.8	1.6	162	56	21.34	2	0	80	0	0.49	125	77	2	2	2	2	3	35.2	3	1	3
1888	2	64	1	1	132	6.35	2	1	0	3.07	1.49	162	70	26.67	3	0	69	0	0.43	125	80	2	2	2	2	3	16.39	1	0	1
1889	1	55	1	1	121	5.14	1	0	0	4	1.3	168	70.2	24.87	3	0	92	1	0.55	124	83	2	2	2	2	3	35.1	3	1	3
1890	1	71	2	1	111	4.8	1	0	0	3.48	0.47	165	64	23.51	2	0	80	0	0.48	122	80	2	2	2	2	3	7.05	1	0	1
1891	1	55	1	1	164	7.1	3	1	0	4.7	1.6	173	66	22.05	2	0	78	0	0.45	122	81	2	2	2	2	3	20.8	2	0	1
1892	1	57	2	1	157	4.52	1	0	0	4.31	1.15	169	68	23.81	2	0	85	0	0.5	126	74	2	2	2	2	3	23	2	0	1
1893	1	69	1	1	130	4.58	1	0	0	4.6	0.6	172	57	19.27	2	0	80	0	0.47	127	74	2	1	1	1	1	9	1	0	1
1894	2	57	1	1	135	4.25	1	0	0	8	1.1	165	60	22.04	2	0	81	0	0.49	122	77	2	2	2	2	1	25.3	2	0	1
1895	1	62	1	2	153	5.89	1	0	0	4	1	180	85	26.23	3	0	98	1	0.54	126	73	2	2	2	3	3	33	3	0	2
1896	2	63	1	1	117	4.7	1	0	0	4.8	2.37	165	60	22.04	2	0	78	0	0.47	121	76	2	2	2	2	3	47.4	4	1	3
1897	2	56	1	1	123	4.84	1	0	0	5.7	1.5	164.5	46.9	17.33	1	0	69	0	0.42	133	78	2	2	2	2	1	16.5	1	0	1
1898	2	59	2	1	108	9.96	3	1	0	6	2	165	70	25.71	3	0	90	1	0.55	122	72	2	2	2	2	3	64	4	1	3
1899	2	57	1	1	133	4.21	1	0	0	5.64	1.58	160	63	24.61	3	0	82	0	0.51	122	71	2	2	2	2	2	37.92	3	1	3
1900	1	62	1	2	133	4.76	1	0	0	5.2	1.3	165.5	60.9	22.23	2	0	81	0	0.49	122	72	2	1	2	2	3	20.8	2	0	1
1901	1	73	2	1	153	6.4	2	1	0	4.1	1.4	164	56	20.82	2	0	77	0	0.47	122	71	2	2	2	2	1	16.8	1	0	1
1902	1	66	1	1	150	4.43	1	0	0	3.91	0.67	166	64	23.23	2	0	76	0	0.46	122	71	2	2	2	2	2	7.37	1	0	1
1903	2	64	1	1	113	4.73	1	0	1	5.1	0.8	153	77	32.89	4	1	105	1	0.69	117	74	2	2	2	2	3	37.6	3	1	4
1904	2	74	2	1	100	5.2	1	0	0	4.4	0.7	150.5	52.3	23.09	2	0	87	1	0.58	129	67	2	2	2	2	2	20.3	2	0	2
1905	2	66	1	2	111	5.33	1	0	0	4.4	1.2	165	73	26.81	3	0	111	1	0.67	124	70	2	2	2	2	1	63.6	4	1	3
1906	2	65	1	1	107	4.99	1	0	1	4.5	1	152	74.3	32.16	4	1	109	1	0.72	122	67	2	2	2	2	3	51	4	1	4
1907	2	59	1	1	131	5.89	1	0	0	7	1.2	153	50	21.36	2	0	78	0	0.51	122	67	2	2	2	2	2	24	2	0	1
1908	2	68	1	1	122	9.41	3	1	0	6.39	0.51	158	60	24.03	3	0	86	1	0.54	122	66	2	2	2	2	3	14.28	1	0	2
1909	2	60	1	1	107	6.22	2	1	0	4.7	1.4	151	58.4	25.61	3	0	91	1	0.6	123	67	2	2	2	2	2	46.2	4	1	3
1910	2	63	1	1	137	3.96	1	0	0	7.25	1.45	155	42	17.48	1	0	75	0	0.48	122	59	2	2	2	3	1	24.65	2	0	1
1911	2	66	1	1	119	5.98	1	0	0	3.7	5.98	152.5	62.1	26.7	3	0	91	1	0.6	128	82	2	2	2	2	3	197.34	4	1	3
1912	2	58	1	1	112	6.39	2	1	0	5.6	1.2	155.5	51.3	21.22	2	0	80	0	0.51	128	83	2	2	2	2	1	26.4	2	0	1
1913	2	74	1	1	121	6.76	2	1	0	6.68	1.39	157	64	25.96	3	0	84	0	0.54	125	83	2	2	2	2	3	36.14	3	1	3
1914	2	55	2	1	148	5.93	1	0	0	5.22	1.33	168	62	21.97	2	0	82	0	0.49	124	81	2	2	2	2	3	31.92	3	0	1
1915	2	61	1	2	143	5.37	1	0	0	4.8	1.4	160.5	68.9	26.75	3	0	110	1	0.69	122	84	2	2	1	3	2	72.8	4	1	3
1916	1	66	1	1	139	5.43	1	0	0	2.24	1.76	164	72	26.77	3	0	93	1	0.57	122	85	2	2	2	2	3	49.28	4	1	3
1917	1	58	2	1	135	5.17	1	0	0	5.18	0.97	177	76	24.26	3	0	93	1	0.53	122	78	2	2	2	2	1	27.16	2	0	1
1918	1	57	1	1	145	5.13	1	0	0	6.35	0.85	170	67	23.18	2	0	87	0	0.51	122	76	2	2	2	2	3	18.7	2	0	1
1919	2	63	2	1	139	6.59	2	1	0	8.64	2.01	170	59	20.42	2	0	79	0	0.46	124	73	2	2	2	2	3	42.21	3	1	3
1920	2	66	1	1	113	5.37	1	0	0	5.2	1.2	150.5	43.3	19.12	2	0	70	0	0.47	129	68	2	2	2	2	1	14.4	1	0	1
1921	1	56	1	1	181	5.9	1	0	1	4.5	0.8	162.5	74.3	28.14	4	1	97	1	0.6	122	76	2	2	2	2	1	25.6	2	0	2
1922	2	58	1	1	151	5.91	1	0	0	8.4	1.79	162	65.5	24.96	3	0	90	1	0.56	122	71	2	2	2	1	1	57.28	4	1	3
1923	2	73	1	1	128	4.89	1	0	1	3.9	0.9	148	60.4	27.57	3	0	98	1	0.66	130	69	2	2	2	2	1	36	3	1	3
1924	2	66	1	1	115	5.85	1	0	0	4.81	0.91	155	51	21.23	2	0	82	0	0.53	122	62	2	2	2	3	1	21.84	2	0	1
1925	2	55	1	1	154	5.3	1	0	0	4.85	1.04	157	52	21.1	2	0	77	0	0.49	121	88	2	2	2	2	3	19.76	2	0	1
1926	2	69	1	1	130	4.35	1	0	1	3.99	1.32	163	73	27.48	3	0	84	0	0.52	121	86	2	2	2	2	1	34.32	3	1	3
1927	2	63	1	1	150	4.68	1	0	0	5.35	1.28	162	58	22.1	2	0	78	0	0.48	121	86	2	2	2	2	3	25.6	2	0	1
1928	1	63	1	1	153	4.64	1	0	1	3.92	2.36	167	78	27.97	3	0	84	0	0.5	121	85	2	2	2	2	3	44.84	3	1	3
1929	1	64	1	1	163	5.64	1	0	0	4.7	1.8	170	67	23.18	2	0	84	0	0.49	121	84	2	2	2	2	3	34.2	3	1	3
1930	2	69	1	1	134	6.01	1	0	0	5.23	0.74	166	65	23.59	2	0	75	0	0.45	121	83	2	2	2	2	1	12.58	1	0	1
1931	2	59	1	1	124	5.08	1	0	0	4.1	1.7	153	60.6	25.89	3	0	91	1	0.59	129	81	2	2	2	2	1	56.1	4	1	3
1932	2	57	1	1	148	6.25	2	1	0	3.4	0.6	157.5	65.3	26.32	3	0	102	1	0.65	126	81	2	2	2	2	1	26.4	2	0	2
1933	1	69	1	1	134	5.77	1	0	0	3.34	2.91	166	66	23.95	2	0	80	0	0.48	124	78	2	2	2	2	3	43.65	3	1	3
1934	1	58	1	1	135	4.97	1	0	0	4.7	1.2	156.5	45.6	18.62	2	0	73	0	0.47	123	83	2	2	2	2	1	9.6	1	0	1
1935	2	55	2	1	129	7.34	3	1	1	4	1	163.5	74.1	27.72	3	0	109	1	0.67	123	80	2	2	2	2	1	51	4	1	3
1936	1	69	2	1	144	4.91	1	0	0	4.5	1.06	173	72	24.06	3	0	90	1	0.52	121	81	2	2	2	2	2	26.5	2	0	2
1937	1	57	1	1	143	5.18	1	0	0	4.06	0.56	175	70	22.86	2	0	90	1	0.51	121	81	2	2	2	2	1	14	1	0	2
1938	2	57	1	1	156	5.9	1	0	0	4.45	1.05	160	68.5	26.76	3	0	89	1	0.56	121	80	2	2	2	2	3	32.55	3	0	2
1939	1	59	1	1	147	4.13	1	0	0	4.58	0.83	175	75	24.49	3	0	85	0	0.49	121	82	2	2	2	2	1	16.6	1	0	1
1940	1	61	2	1	149	4.87	1	0	0	3.88	0.74	170	65	22.49	2	0	85	0	0.5	121	81	2	2	2	2	3	14.8	1	0	1
1941	1	65	1	1	154	4.57	1	0	0	6.64	0.91	173	65	21.72	2	0	85	0	0.49	121	81	2	2	2	2	3	18.2	2	0	1
1942	2	70	1	1	138	5.18	1	0	1	5.79	1.14	145	62	29.49	4	1	82	0	0.57	121	81	2	2	2	2	3	27.36	2	0	2
1943	1	57	1	1	139	4.8	1	0	0	4.4	1.9	158	61	24.44	3	0	79	0	0.5	121	81	2	2	2	2	3	26.6	2	0	1
1944	1	70	2	1	146	4.65	1	0	0	2.76	0.48	173	68	22.72	2	0	78	0	0.45	121	80	2	2	2	2	3	6.24	1	0	1
1945	1	68	1	1	141	4.35	1	0	0	3.03	0.47	164	62	23.05	2	0	76	0	0.46	121	82	2	2	2	2	1	5.17	1	0	1
1946	1	66	1	2	102	4.4	1	0	0	3.72	1.03	170	62.5	21.63	2	0	72	0	0.42	121	80	2	2	2	2	3	7.21	1	0	1
1947	2	75	2	2	139	4.85	1	0	0	7.09	1.05	154	51	21.5	2	0	71	0	0.46	121	81	2	2	2	2	3	13.65	1	0	1
1948	1	61	1	2	142	5.58	1	0	0	4.4	2.2	164	71.5	26.58	3	0	85	0	0.52	123	80	2	2	2	2	1	44	3	1	3
1949	1	55	2	1	133	5.35	1	0	0	5.2	0.7	156	52.2	21.45	2	0	78	0	0.5	118	80	2	2	2	2	3	9.1	1	0	1
1950	2	77	1	1	136	4.36	1	0	0	5.16	1.12	160	52	20.31	2	0	72	0	0.45	121	76	2	2	2	2	3	15.68	1	0	1
1951	2	60	1	1	118	5.06	1	0	0	4.7	1.75	150	49	21.78	2	0	69	0	0.46	126	72	2	2	2	2	3	19.25	2	0	1
1952	2	59	1	1	125	5.17	1	0	0	4.5	0.9	150	47.6	21.16	2	0	80	0	0.53	122	74	2	2	2	2	3	19.8	2	0	1
1953	2	55	1	2	113	6.54	2	1	0	3.8	1.2	151.5	48.3	21.04	2	0	72	0	0.48	121	72	2	2	2	2	3	16.8	1	0	1
1955	2	66	1	1	128	4.3	1	0	0	4.1	1.1	148	55.5	25.34	3	0	85	1	0.57	123	73	2	2	2	2	3	29.7	3	0	2
1956	1	73	2	1	148	5.29	1	0	0	6.82	0.97	173	73	24.39	3	0	93	1	0.54	119	74	2	2	2	2	3	27.16	2	0	1
1957	2	60	1	1	147	4.42	1	0	1	5.99	1.12	150	65	28.89	4	1	100	1	0.67	121	70	2	2	2	2	3	47.04	4	1	4
1958	2	61	1	1	147	5.55	1	0	0	4.3	0.7	158	53.1	21.27	2	0	86	1	0.54	121	69	2	2	2	2	1	19.6	2	0	2
1959	2	71	1	1	132	9.48	3	1	0	5.9	1.52	162	60	22.86	2	0	85	1	0.52	121	70	2	2	2	2	2	41.04	3	1	3
1960	2	64	1	1	133	4.37	1	0	0	3.66	0.96	158	56	22.43	2	0	85	1	0.54	121	71	2	2	2	2	3	25.92	2	0	2
1961	1	58	1	1	140	3.9	1	0	0	3.7	3.3	163	62	23.34	2	0	82	0	0.5	121	72	2	2	2	2	3	56.1	4	1	3
1962	1	67	1	1	107	5.89	1	0	0	4.2	0.7	166.5	49.6	17.89	1	0	73	0	0.44	122	75	2	2	1	3	1	5.6	1	0	1
1963	1	65	1	2	142	4.23	1	0	0	4.81	1.62	162	65	24.77	3	0	78	0	0.48	121	69	2	2	2	2	3	21.06	2	0	1
1964	2	63	1	1	131	5.2	1	0	0	4.6	1.2	152	50	21.64	2	0	75	0	0.49	121	69	2	2	2	2	3	20.4	2	0	1
1965	2	64	1	1	116	9.5	3	1	1	5	1.2	147.5	63.3	29.1	4	1	102	1	0.69	132	71	2	2	2	2	3	52.8	4	1	4
1966	1	60	2	1	136	3.79	1	0	0	2.74	3.87	173	82	27.4	3	0	96	1	0.55	121	66	2	2	1	2	1	119.97	4	1	3
1967	2	58	1	1	121	5.24	1	0	1	5.2	1.1	149	73	32.88	4	1	99	1	0.66	123	68	2	2	2	2	1	45.1	3	1	4
1968	2	59	1	1	126	5.95	1	0	0	7	1.1	158	51	20.43	2	0	78	0	0.49	121	64	2	2	2	2	3	22	2	0	1
1969	2	59	2	1	130	5.78	1	0	0	5.2	1.9	155	65	27.06	3	0	80	0	0.52	121	62	2	2	2	2	3	41.8	3	1	3
1970	2	73	1	1	139	5.24	1	0	0	5.7	1.5	158	51	20.43	2	0	74	0	0.47	121	61	2	2	2	2	3	24	2	0	1
1971	1	56	1	1	138	6.74	2	1	1	4.31	0.88	166	82	29.76	4	1	126	1	0.76	122	88	2	2	2	2	3	53.68	4	1	4
1972	1	60	1	1	158	5.97	1	0	0	5.5	1.28	175	70	22.86	2	0	90	1	0.51	120	89	2	2	2	2	3	32	3	0	2
1973	2	73	1	1	136	6	1	0	0	2.5	1.6	170	62	21.45	2	0	72	0	0.42	121	80	2	2	2	2	3	22.4	2	0	1
1974	2	58	1	1	133	5.31	1	0	0	6.1	1.2	152.5	55.9	24.04	3	0	98	1	0.64	122	72	2	2	2	2	1	48	4	1	3
1975	2	60	1	1	104	4.68	1	0	0	4.5	0.8	157.5	54.5	21.97	2	0	74	0	0.47	120	68	2	2	2	2	1	12.8	1	0	1
1976	2	74	1	1	111	4.71	1	0	0	4.5	0.6	152	44.5	19.26	2	0	72	0	0.47	121	72	2	2	1	2	1	8.4	1	0	1
1977	2	78	1	2	104	4.89	1	0	0	2.08	0.61	152	40	17.31	1	0	74	0	0.49	117	73	2	2	2	3	3	9.76	1	0	1
1978	2	57	1	1	103	5.07	1	0	0	6.2	1.1	159	43.4	17.17	1	0	73	0	0.46	114	74	2	2	2	2	1	16.5	1	0	1
1979	2	60	1	1	136	5.79	1	0	0	4.2	1	154.5	57	23.88	2	0	93	1	0.6	115	64	2	2	1	3	3	35	3	1	3
1980	1	67	1	1	124	4.64	1	0	0	4.2	1	171.5	71.4	24.28	3	0	92	1	0.54	121	65	2	2	1	2	1	27	2	0	1
1981	2	61	1	1	116	4.46	1	0	0	4.1	0.5	148.5	45.2	20.5	2	0	71	0	0.48	121	65	2	2	2	2	1	6.5	1	0	1
1985	1	68	1	1	153	4.5	1	0	0	5.32	1.25	160	66	25.78	3	0	89	0	0.56	123	88	2	2	2	3	3	30	3	0	1
1987	1	58	1	1	144	5.7	1	0	0	3.2	0.48	166	61	22.14	2	0	83	0	0.5	120	88	2	2	2	2	1	8.64	1	0	1
1988	2	61	1	1	89	5.39	1	0	0	4.3	1.2	157	56	22.72	2	0	81	0	0.52	115	89	2	2	2	3	3	27.6	2	0	1
1989	1	61	1	1	158	6.65	2	1	1	4.84	3.65	163	75	28.23	4	1	90	1	0.55	125	83	2	2	2	2	3	91.25	4	1	4
1990	1	59	1	1	145	4.62	1	0	0	3.44	1.24	168	70	24.8	3	0	86	0	0.51	120	85	2	2	2	2	3	26.04	2	0	1
1991	2	69	1	1	145	4.76	1	0	0	5.29	1.5	156	51	20.96	2	0	78	0	0.5	120	87	2	2	2	2	3	30	3	0	1
1992	2	58	1	1	134	4.75	1	0	0	5.5	1.6	150	45	20	2	0	78	0	0.52	120	89	2	2	2	2	3	32	3	0	1
1993	2	68	1	1	119	4.12	1	0	0	4.41	0.47	159	50	19.78	2	0	76	0	0.48	120	83	2	2	2	2	1	8.46	1	0	1
1994	2	58	1	1	112	5.3	1	0	0	5.5	1.8	160	62	24.22	3	0	90	1	0.56	123	83	2	2	2	2	1	57.6	4	1	3
1995	2	58	1	1	136	6.21	2	1	0	5.5	1.2	167	55	19.72	2	0	87	1	0.52	123	83	2	2	2	2	3	34.8	3	1	3
1996	1	58	1	1	139	4.74	1	0	0	4.8	1.3	173	60	20.05	2	0	80	0	0.46	123	83	2	2	2	3	1	19.5	2	0	1
1997	1	70	2	1	153	6.62	2	1	0	3.78	0.48	167	60	21.51	2	0	86	0	0.51	120	89	2	2	2	2	1	10.08	1	0	1
1998	1	65	1	1	154	6.7	2	1	0	2.8	1.21	170	60	20.76	2	0	82	0	0.48	120	88	2	1	1	3	3	20.57	2	0	1
1999	2	57	1	1	144	4.94	1	0	0	4.6	2.3	154	60	25.3	3	0	90	1	0.58	118	88	2	2	2	2	3	73.6	4	1	3
2000	1	67	1	1	147	4.62	1	0	0	3.29	0.57	157	55	22.31	2	0	75	0	0.48	118	85	2	2	2	3	3	5.7	1	0	1
2001	2	56	1	1	129	4.06	1	0	0	3.54	0.96	158	62	24.84	3	0	86	1	0.54	120	85	2	2	2	2	3	26.88	2	0	1
2002	1	64	1	1	159	11.28	3	1	0	5	1.7	175	75	24.49	3	0	82	0	0.47	120	82	2	2	2	2	3	28.9	3	0	1
2003	2	65	1	1	146	6.92	2	1	0	5.7	3.6	160	55	21.48	2	0	72	0	0.45	120	82	2	2	2	2	3	50.4	4	1	3
2004	1	70	1	1	155	8.67	3	1	0	4.1	1.7	167	55	19.72	2	0	71	0	0.43	120	82	2	2	2	2	3	10.2	1	0	1
2005	2	57	1	1	141	5.38	1	0	0	5.6	0.7	161.5	45.9	17.6	1	0	73	0	0.45	125	81	2	2	2	2	1	10.5	1	0	1
2006	1	69	1	1	147	5.76	1	0	0	5.6	1.6	170	60	20.76	2	0	80	0	0.47	122	81	2	2	2	2	3	24	2	0	1
2007	2	60	1	1	131	15.66	3	1	0	5.6	1.6	159	59	23.34	2	0	78	0	0.49	120	81	2	2	2	2	3	32	3	0	1
2008	2	55	1	1	126	4.44	1	0	0	4.48	0.82	158	57	22.83	2	0	80	0	0.51	122	81	2	2	2	3	1	18.04	1	0	1
2009	2	58	1	1	34	4.35	1	0	0	4.15	1.49	152	50	21.64	2	0	72	0	0.47	128	80	2	2	2	1	3	20.86	2	0	1
2010	1	67	1	1	121	4.69	1	0	0	4.68	0.56	172	61	20.62	2	0	78	0	0.45	126	80	2	2	2	2	3	7.28	1	0	1
2011	2	59	1	1	153	4.94	1	0	0	5.78	1.25	165	74	27.18	3	0	94	1	0.57	125	80	2	2	2	2	3	45	3	1	3
2012	1	62	1	1	145	4.63	1	0	0	3.65	3.14	168	76	26.93	3	0	93	1	0.55	125	80	2	2	2	2	3	87.92	4	1	3
2013	1	68	1	1	141	5.19	1	0	0	5.58	1.02	172	63	21.3	2	0	84	0	0.49	125	75	2	2	2	2	3	19.38	2	0	1
2014	2	65	1	1	136	5.21	1	0	0	6.32	0.93	157	65	26.37	3	0	80	0	0.51	125	80	2	2	2	2	2	20.46	2	0	1
2015	2	68	1	1	120	4.21	1	0	0	4.53	0.98	151	53	23.24	2	0	80	0	0.53	125	78	2	2	2	3	1	21.56	2	0	1
2016	1	63	1	1	183	5.53	1	0	0	5.48	1.74	158	57	22.83	2	0	77	0	0.49	125	84	2	1	1	2	1	20.88	2	0	1
2017	2	56	1	1	133	5.47	1	0	0	5.55	0.99	150	52	23.11	2	0	77	0	0.51	125	75	2	2	2	2	3	18.81	2	0	1
2018	2	58	1	1	147	6.05	1	0	0	3.82	1.11	154	50	21.08	2	0	77	0	0.5	125	75	2	2	2	2	1	21.09	2	0	1
2019	1	60	2	1	130	8.87	3	1	0	4.67	1.67	180	76	23.46	2	0	88	0	0.49	124	80	2	2	2	2	3	38.41	3	1	3
2020	2	62	1	1	135	4.37	1	0	0	4.27	2.94	148	53	24.2	3	0	83	0	0.56	123	75	2	2	2	2	1	73.5	4	1	3
2021	1	58	1	1	143	4.16	1	0	0	4.57	2.96	173	59	19.71	2	0	71	0	0.38	123	80	2	2	2	2	3	17.76	1	0	1
2022	2	64	1	1	130	4.45	1	0	0	3.97	0.8	158	55	22.03	2	0	74	0	0.47	122	75	2	2	2	2	1	12.8	1	0	1
2023	1	66	1	1	148	5.36	1	0	0	4.92	0.99	163	54	20.32	2	0	70	0	0.43	121	80	2	1	1	2	3	4.95	1	0	1
2024	1	65	2	1	135	4.11	1	0	1	2.76	1.34	168	78	27.64	3	0	96	1	0.57	120	80	2	2	2	2	3	41.54	3	1	3
2025	1	58	1	1	124	9.25	3	1	0	3.7	0.8	173.5	73.9	24.55	3	0	91	1	0.52	120	80	2	2	2	2	1	20.8	2	0	2
2026	1	57	1	1	136	5.05	1	0	0	5.07	1.79	170	65	22.49	2	0	90	1	0.53	120	83	2	2	2	2	3	44.75	3	1	3
2027	1	55	1	1	183	4.12	1	0	0	4.45	0.53	180	80	24.69	3	0	89	0	0.49	120	83	2	1	1	2	1	12.72	1	0	1
2028	1	57	1	1	156	5.27	1	0	0	5.09	0.64	160	68	26.56	3	0	86	0	0.54	120	80	2	1	1	3	3	13.44	1	0	1
2029	1	56	1	1	145	4.32	1	0	0	4.8	2.03	177	68	21.71	2	0	85	0	0.48	120	80	2	1	2	3	3	40.6	3	1	3
2030	2	55	1	1	137	5.12	1	0	0	5.5	1.5	160	65	25.39	3	0	85	1	0.53	120	80	2	2	2	2	3	40.5	3	1	3
2031	2	75	1	1	111	4.26	1	0	0	3.37	1.22	160	60	23.44	2	0	85	1	0.53	120	80	2	2	2	2	3	32.94	3	0	2
2032	1	61	1	1	149	5.36	1	0	0	4.7	1.3	176	68	21.95	2	0	82	0	0.47	120	80	2	2	2	2	3	22.1	2	0	1
2033	1	66	1	2	156	4.72	1	0	0	4.82	0.48	170	68	23.53	2	0	82	0	0.48	120	80	2	1	1	2	2	8.16	1	0	1
2034	1	57	1	1	150	6.54	2	1	0	4.8	1.3	164	55	20.45	2	0	82	0	0.5	120	80	2	2	2	2	3	22.1	2	0	1
2035	2	59	1	1	142	4.47	1	0	0	4.11	0.46	157	64	25.96	3	0	81	0	0.52	120	80	2	2	2	2	2	10.58	1	0	1
2036	1	61	1	1	143	5.18	1	0	0	4.2	1.7	172	67	22.65	2	0	80	0	0.47	120	80	2	2	2	2	3	25.5	2	0	1
2037	1	57	1	2	155	4.89	1	0	0	3.24	0.85	178	67	21.15	2	0	80	0	0.45	120	80	2	2	2	2	3	12.75	1	0	1
2038	2	63	1	1	32	6.49	2	1	0	4.68	1.88	162	62	23.62	2	0	80	0	0.49	120	80	2	2	2	2	3	41.36	3	1	3
2039	2	75	1	1	115	4.56	1	0	0	8.2	1.2	158	60	24.03	3	0	80	0	0.51	120	83	2	2	2	3	3	26.4	2	0	1
2040	2	55	1	2	109	5.03	1	0	0	3.97	1.12	147	50	23.14	2	0	80	0	0.54	120	80	2	2	2	2	3	24.64	2	0	1
2041	1	67	2	1	140	3.93	1	0	0	5.01	0.66	170	55	19.03	2	0	77	0	0.45	120	75	2	2	2	2	1	7.92	1	0	1
2042	2	61	1	1	124	5.27	1	0	0	5.3	2.6	158	60	24.03	3	0	76	0	0.48	120	80	2	2	2	2	3	46.8	4	1	3
2043	1	62	1	1	89	5	1	0	0	5.63	1.4	152	55	23.81	2	0	76	0	0.5	120	80	2	2	2	2	3	15.4	1	0	1
2044	2	58	1	1	139	4.3	1	0	0	5.79	1.1	158	55	22.03	2	0	74	0	0.47	120	75	2	2	2	2	3	17.6	1	0	1
2045	1	67	1	1	122	4.12	1	0	0	3.75	0.59	150	55	24.44	3	0	74	0	0.49	120	80	2	1	1	3	3	5.31	1	0	1
2046	1	60	1	1	165	4.14	1	0	0	4.77	1.16	169	61	21.36	2	0	72	0	0.43	120	80	2	1	2	2	1	8.12	1	0	1
2047	2	62	1	1	122	5.56	1	0	0	3.91	1.19	157	60	24.34	3	0	72	0	0.46	120	80	2	2	2	2	3	16.66	1	0	1
2048	2	64	1	2	129	5.4	1	0	0	5.2	0.94	160	53	20.7	2	0	72	0	0.45	120	80	2	2	2	3	3	13.16	1	0	1
2049	2	64	1	2	124	4.14	1	0	0	5.56	3.65	151.5	47	20.48	2	0	71	0	0.47	120	80	2	2	2	2	1	47.45	4	1	3
2050	2	58	1	2	116	4.87	1	0	0	6	1.6	153	45	19.22	2	0	71	0	0.46	120	81	2	2	2	2	3	20.8	2	0	1
2051	1	58	1	1	134	4.82	1	0	0	5.28	3.96	174	75	24.77	3	0	70	0	0.4	120	80	2	2	2	2	3	19.8	2	0	1
2052	2	68	1	2	116	10.28	3	1	0	5.3	0.47	150	50	22.22	2	0	70	0	0.47	120	75	2	2	2	2	3	5.64	1	0	1
2053	2	62	1	2	119	5.42	1	0	0	4.7	1.2	156	49	20.13	2	0	70	0	0.45	120	79	2	2	2	2	3	14.4	1	0	1
2054	2	67	1	1	121	4.6	1	0	0	4.89	1.3	160	70	27.34	3	0	69	0	0.43	120	80	2	2	2	2	3	14.3	1	0	1
2055	1	67	1	1	135	4.21	1	0	0	5.05	1.36	172	65	21.97	2	0	68	0	0.4	120	80	2	2	2	2	3	4.08	1	0	1
2056	2	83	1	1	128	4.87	1	0	0	5.5	0.77	155	45	18.73	2	0	70	0	0.43	120	78	2	1	2	2	3	9.24	1	0	1
2057	2	57	1	1	121	5.21	1	0	0	7.56	1.73	162	51	19.43	2	0	75	0	0.46	120	80	2	2	2	2	3	29.41	3	0	1
2058	1	57	1	1	147	5.45	1	0	0	4.7	1.3	170	70	24.22	3	0	84	0	0.49	119	83	2	2	2	2	1	24.7	2	0	1
2059	2	70	1	2	112	5.4	1	0	0	6.9	1.8	160	55	21.48	2	0	75	0	0.47	119	80	2	2	1	2	3	30.6	3	0	1
2060	2	57	1	1	144	5.3	1	0	0	6.7	3	163	63	23.71	2	0	85	1	0.52	118	83	2	2	2	2	3	81	4	1	3
2061	2	62	1	1	134	5.03	1	0	0	4.9	1.5	160	61	23.83	2	0	82	0	0.51	118	83	2	2	2	2	3	36	3	1	3
2062	2	55	1	1	129	4.39	1	0	0	6.2	1.9	155	52	21.64	2	0	77	0	0.5	118	83	2	2	2	3	1	36.1	3	1	3
2063	2	68	1	1	130	4.81	1	0	0	3.82	0.76	135	40	21.95	2	0	70	0	0.52	118	80	2	2	2	3	3	9.12	1	0	1
2064	1	73	1	1	132	4.03	1	0	0	4.78	1.2	165	63	23.14	2	0	89	0	0.54	116	81	2	2	2	2	3	28.8	3	0	1
2065	1	57	1	1	141	4.52	1	0	0	3.44	1.42	172	65	21.97	2	0	88	0	0.51	115	80	2	2	2	2	3	32.66	3	0	1
2066	1	61	2	1	150	4.72	1	0	0	3.02	1.68	172	76	25.69	3	0	84	0	0.49	115	83	2	2	2	2	3	31.92	3	0	1
2067	2	57	2	1	123	4.68	1	0	0	5.1	1	165	65	23.88	2	0	84	0	0.51	115	80	2	2	2	2	3	26	2	0	1
2068	2	68	2	1	113	4.61	1	0	0	4.09	1.04	156	48	19.72	2	0	82	0	0.53	115	80	2	2	2	2	3	24.96	2	0	1
2069	2	61	2	1	136	5.31	1	0	0	5.26	1.57	153	56	23.92	2	0	80	0	0.52	115	78	2	2	2	2	3	34.54	3	1	3
2070	2	56	1	1	132	4.81	1	0	0	3.99	1.78	157	50	20.28	2	0	70	0	0.45	115	79	2	2	2	2	3	21.36	2	0	1
2071	2	58	1	1	156	4.04	1	0	0	4.43	0.48	158	48	19.23	2	0	70	0	0.44	115	80	2	2	2	3	3	5.76	1	0	1
2072	2	67	1	1	119	3.9	1	0	0	4.8	0.7	156	44	18.08	1	0	68	0	0.44	115	80	2	2	2	3	3	7	1	0	1
2073	2	57	1	2	153	4.64	1	0	0	6	0.9	162	63	24.01	3	0	85	1	0.52	124	79	2	2	2	2	3	24.3	2	0	2
2074	1	64	1	1	178	6.37	2	1	0	4.7	1.3	169	58.5	20.48	2	0	95	1	0.56	123	78	2	1	1	1	1	39	3	1	3
2075	1	60	1	1	140	5.33	1	0	0	5.1	1	171	71	24.28	3	0	88	0	0.51	123	79	2	1	1	2	1	23	2	0	1
2076	1	58	1	1	121	11.13	3	1	0	3.8	1.7	162	60	22.86	2	0	90	1	0.56	122	74	2	2	2	2	3	42.5	3	1	3
2077	1	68	1	1	127	5.19	1	0	0	3.9	1	170	68	23.53	2	0	86	0	0.51	122	77	2	2	2	3	1	21	2	0	1
2078	1	60	1	1	149	5.1	1	0	0	3.39	0.47	163	60	22.58	2	0	85	0	0.52	120	79	2	2	2	2	3	9.4	1	0	1
2079	1	59	2	1	143	4.17	1	0	0	3.9	0.9	176	62	20.02	2	0	73	0	0.41	120	78	2	2	2	2	3	7.2	1	0	1
2080	1	59	1	1	129	4.21	1	0	0	4.55	0.56	168	60	21.26	2	0	73	0	0.43	120	77	2	2	2	2	3	4.48	1	0	1
2081	1	61	1	1	145	3.98	1	0	0	4.76	0.56	172	62	20.96	2	0	72	0	0.42	120	78	2	2	2	2	3	3.92	1	0	1
2082	1	61	1	1	134	5.22	1	0	0	4.2	1.7	157	65.8	26.69	3	0	94	1	0.6	120	77	2	1	2	2	3	49.3	4	1	3
2083	2	71	1	1	145	12.49	3	1	0	6.61	2.05	150	52	23.11	2	0	72	0	0.48	119	79	2	2	2	2	3	28.7	2	0	1
2084	1	68	1	1	151	4.97	1	0	0	4.12	0.91	173	71	23.72	2	0	91	1	0.53	118	77	2	2	2	2	3	23.66	2	0	2
2085	1	60	1	1	143	6.13	2	1	0	4.4	1	170	70	24.22	3	0	89	0	0.52	118	80	2	2	2	2	3	24	2	0	1
2086	1	56	1	1	148	5.67	1	0	0	3	1.2	173	70	23.39	2	0	87	0	0.5	118	79	2	2	2	2	3	26.4	2	0	1
2087	1	66	1	1	137	5.29	1	0	0	5.6	1.1	160.5	46.5	18.05	1	0	71	0	0.44	116	76	2	1	1	2	3	6.6	1	0	1
2088	1	56	2	1	142	5.26	1	0	0	6.1	1.2	178	68	21.46	2	0	86	0	0.48	115	79	2	1	2	1	1	25.2	2	0	1
2089	1	59	1	1	125	7.55	3	1	0	3.4	0.6	163.5	65.3	24.43	3	0	84	0	0.51	115	78	2	2	2	2	1	11.4	1	0	1
2090	2	60	1	1	122	4.47	1	0	1	4.88	0.48	159	71	28.08	4	1	102	1	0.64	123	76	2	2	2	3	1	21.12	2	0	2
2091	1	62	1	1	104	5.81	1	0	0	4.3	1.6	162.5	63.1	23.9	2	0	86	0	0.53	122	77	2	1	1	2	2	33.6	3	1	3
2092	2	57	1	1	133	4.6	1	0	0	4.1	0.8	158	53.8	21.55	2	0	75	0	0.47	121	76	2	2	2	3	3	13.6	1	0	1
2093	1	59	1	1	135	3.59	1	0	0	6.67	4.1	152	59	25.54	3	0	81	0	0.53	125	73	2	2	2	2	3	65.6	4	1	3
2094	2	57	1	1	135	5.4	1	0	0	4.68	1.01	159	60	23.73	2	0	82	0	0.52	124	73	2	2	2	2	2	24.24	2	0	1
2095	2	57	1	1	138	4.68	1	0	0	4.76	0.48	160	53	20.7	2	0	71	0	0.44	124	73	2	2	2	2	1	6.24	1	0	1
2096	1	57	1	1	167	8.46	3	1	0	19.7	0.6	179.5	78.3	24.3	3	0	96	1	0.53	121	73	2	1	2	2	1	18.6	2	0	2
2097	2	63	1	2	137	5.05	1	0	0	4.52	0.7	140	40	20.41	2	0	75	0	0.54	121	76	2	2	2	3	3	11.9	1	0	1
2098	1	64	1	1	161	4.65	1	0	0	4.97	0.61	165	55	20.2	2	0	80	0	0.48	120	80	2	2	2	2	1	9.15	1	0	1
2099	2	56	1	1	104	4.83	1	0	1	6.3	3	162	73	27.82	3	0	83	0	0.51	119	78	2	2	2	2	3	75	4	1	3
2100	1	61	1	1	183	4.32	1	0	0	2.98	0.52	174	68	22.46	2	0	72	0	0.41	119	75	2	2	2	3	3	3.64	1	0	1
2101	2	59	2	1	107	4.32	1	0	0	3.7	0.9	157	56	22.72	2	0	76	0	0.49	126	76	2	2	2	2	1	16.38	1	0	1
2102	1	63	1	1	140	9.24	3	1	0	5.1	1.6	168	70	24.8	3	0	70	0	0.42	124	73	2	2	2	2	1	8	1	0	1
2103	1	59	1	1	146	9.59	3	1	1	3.78	3.41	166	75	27.22	3	0	93	1	0.56	123	78	2	1	2	3	1	95.48	4	1	3
2104	2	68	1	1	138	4.51	1	0	0	7	1.3	158	60	24.03	3	0	80	0	0.51	123	73	2	2	2	2	3	28.6	2	0	1
2105	2	58	1	1	129	4.9	1	0	0	6.4	2.2	150	52	23.11	2	0	80	0	0.53	123	73	2	2	2	2	3	48.4	4	1	3
2106	2	61	1	1	112	5.65	1	0	0	5.2	0.5	156	48.2	19.81	2	0	81	0	0.52	122	73	2	2	2	2	1	11.65	1	0	1
2107	2	74	1	2	144	4.6	1	0	0	1.5	0.5	160	51.3	20.04	2	0	89	1	0.56	120	75	2	2	2	2	3	15.5	1	0	2
2108	2	62	1	1	145	7.61	3	1	0	3.24	0.85	158	60	24.03	3	0	82	0	0.52	120	78	2	2	2	3	3	20.4	2	0	1
2109	2	57	1	1	128	5.4	1	0	0	4.2	2.1	142	48	23.8	2	0	82	0	0.58	120	75	2	2	2	2	1	50.4	4	1	3
2110	2	62	2	1	158	4.55	1	0	0	5.61	1.11	157	55	22.31	2	0	80	0	0.51	120	77	2	2	2	3	1	24.42	2	0	1
2111	2	60	1	2	125	5.2	1	0	0	7.93	1.38	150	52	23.11	2	0	76	0	0.51	120	78	2	2	2	2	3	24.84	2	0	1
2112	2	59	1	1	114	4.99	1	0	0	5.4	0.99	153	54	23.07	2	0	73	0	0.48	120	73	2	2	2	2	3	14.85	1	0	1
2113	2	76	1	1	132	4.59	1	0	0	6.29	1.02	160	45	17.58	1	0	84	0	0.53	119	78	2	2	2	3	3	26.52	2	0	1
2114	1	57	1	1	134	4.55	1	0	0	4.1	1.4	165	63	23.14	2	0	86	0	0.52	118	78	2	2	2	3	1	29.4	3	0	1
2115	1	59	1	1	145	4.15	1	0	0	4.3	1	170	65	22.49	2	0	84	0	0.49	118	78	2	1	2	3	3	19	2	0	1
2116	1	62	1	1	130	5.65	1	0	0	5.2	1.2	169	57	19.96	2	0	83	0	0.49	118	78	2	2	2	2	3	21.6	2	0	1
2117	1	57	1	2	140	3.85	1	0	0	5.5	0.5	160	46	17.97	1	0	80	0	0.5	118	78	2	1	1	3	1	7.5	1	0	1
2118	2	57	2	1	146	6.31	2	1	0	6.62	1.12	160	60	23.44	2	0	75	0	0.47	118	78	2	2	2	2	1	19.04	2	0	1
2119	2	62	2	1	131	4.41	1	0	0	6	1	144	52	25.08	3	0	85	1	0.59	115	78	2	2	2	3	1	27	2	0	2
2120	2	57	1	1	130	4.49	1	0	0	5.1	0.5	155	62	25.81	3	0	84	0	0.54	124	72	2	2	2	3	1	13	1	0	1
2121	1	67	2	1	151	4.33	1	0	1	4.54	0.84	163	73	27.48	3	0	93	1	0.57	123	72	2	2	2	2	3	23.52	2	0	2
2122	2	72	2	1	113	5.28	1	0	0	4.6	0.5	146	46.1	21.63	2	0	81	0	0.55	122	74	2	2	2	2	1	11.5	1	0	1
2123	1	73	1	1	119	4.36	1	0	0	6.95	1.07	171	73	24.96	3	0	100	1	0.58	120	72	2	2	2	2	1	37.45	3	1	3
2124	1	60	1	1	133	4.1	1	0	0	4.83	0.66	170	55	19.03	2	0	72	0	0.42	120	72	2	2	2	2	2	4.62	1	0	1
2125	2	55	2	1	154	6.05	1	0	0	5.3	1.1	162	49.5	18.86	2	0	73	0	0.45	119	75	2	2	2	3	1	16.5	1	0	1
2126	1	77	1	1	129	6.05	1	0	0	4.8	0.9	168	69	24.45	3	0	82	0	0.49	118	77	2	2	2	3	3	15.3	1	0	1
2127	2	61	1	1	133	6.34	2	1	0	6.3	1.4	165	62	22.77	2	0	78	0	0.47	118	76	2	2	2	2	3	28	2	0	1
2128	1	59	1	1	140	5.1	1	0	0	3.8	0.7	162	66.1	25.19	3	0	83	0	0.51	123	74	2	1	1	2	1	12.6	1	0	1
2129	2	58	1	1	140	5.34	1	0	1	4.9	3	150	62	27.56	3	0	86	1	0.57	119	74	2	2	2	2	1	84	4	1	3
2130	2	57	2	1	135	5.32	1	0	0	5.28	1.26	154	53	22.35	2	0	80	0	0.52	118	74	2	2	1	2	1	27.72	2	0	1
2131	2	57	2	2	133	5.3	1	0	0	3.78	1.3	157	65	26.37	3	0	87	1	0.55	124	71	2	2	2	2	3	37.7	3	1	3
2132	2	56	1	1	142	5.74	1	0	0	5.5	0.6	155	55	22.89	2	0	85	1	0.55	123	71	2	2	2	2	1	16.2	1	0	2
2133	1	67	1	1	128	4.8	1	0	0	5.6	1.6	172	68	22.99	2	0	88	0	0.51	120	71	2	2	2	2	2	36.8	3	1	3
2134	1	57	1	1	150	5.21	1	0	0	4.59	1.01	165	61	22.41	2	0	82	0	0.5	120	71	2	1	1	2	2	17.17	1	0	1
2135	2	59	1	1	148	6.12	2	1	0	5.8	1.4	166	71	25.77	3	0	94	1	0.57	118	71	2	2	2	2	3	50.4	4	1	3
2136	2	60	1	1	136	5.99	1	0	0	5.19	1.36	160	63	24.61	3	0	91	1	0.57	118	76	2	2	2	3	3	44.88	3	1	3
2137	2	58	1	1	137	3.53	1	0	0	3.68	0.57	160	63	24.61	3	0	78	0	0.49	118	79	2	2	2	3	3	11.4	1	0	1
2138	2	67	1	1	113	4	1	0	1	4.74	0.67	150	62	27.56	3	0	79	0	0.53	116	76	2	2	2	3	3	14.07	1	0	2
2139	2	67	1	1	104	5.37	1	0	0	5.85	1.91	146	56	26.27	3	0	88	1	0.6	113	76	2	2	2	3	3	57.3	4	1	3
2140	2	59	1	1	145	4.3	1	0	0	6.64	1.01	160	54	21.09	2	0	84	0	0.53	113	76	2	2	2	3	3	26.26	2	0	1
2141	1	61	2	1	128	5.48	1	0	0	4.7	0.7	171.5	59.5	20.23	2	0	79	0	0.46	117	75	2	2	2	2	1	9.8	1	0	1
2142	1	74	2	1	68	5.14	1	0	0	4.46	2.6	167	70	25.1	3	0	88	0	0.53	130	65	2	2	2	2	1	59.8	4	1	3
2143	1	64	1	1	153	5.31	1	0	0	4.6	0.7	173	70	23.39	2	0	90	1	0.52	125	73	2	2	2	2	1	17.5	1	0	2
2144	2	70	1	2	123	5.63	1	0	0	4.82	1.13	145	50	23.78	2	0	88	1	0.61	125	70	2	2	2	2	1	33.9	3	1	3
2145	2	56	1	1	108	5.26	1	0	0	4.6	1.2	155	60	24.97	3	0	86	1	0.55	125	75	2	2	2	2	3	33.6	3	1	3
2146	1	62	2	1	128	5.76	1	0	0	3.36	0.75	163	56	21.08	2	0	86	0	0.53	125	65	2	2	2	2	3	15.75	1	0	1
2147	2	68	1	1	121	4.74	1	0	0	3.8	0.8	150	55	24.44	3	0	84	0	0.56	125	75	2	2	2	2	3	20.8	2	0	1
2148	1	64	1	1	138	4.55	1	0	0	4.5	0.7	165	68	24.98	3	0	81	0	0.49	125	75	2	2	2	2	3	11.2	1	0	1
2149	2	58	1	1	126	4.61	1	0	0	5.3	1.1	164	62	23.05	2	0	81	0	0.49	125	75	2	2	2	2	3	25.3	2	0	1
2150	1	64	1	1	134	4.29	1	0	0	9	1	155	54	22.48	2	0	81	0	0.52	125	75	2	2	2	2	3	16	1	0	1
2151	2	64	1	1	138	4.2	1	0	0	5.67	1.19	158	55	22.03	2	0	80	0	0.51	125	75	2	2	2	2	1	26.18	2	0	1
2152	1	73	1	1	144	4.61	1	0	0	5.67	1.39	175	63	20.57	2	0	79	0	0.45	124	67	2	2	2	2	2	19.46	2	0	1
2153	2	60	1	1	127	4.58	1	0	1	4.69	0.72	155	70	29.14	4	1	93	1	0.6	123	70	2	2	2	2	3	25.2	2	0	2
2154	2	61	1	1	118	4.33	1	0	0	5.54	0.8	158	65	26.04	3	0	86	1	0.54	123	70	2	2	2	2	1	22.4	2	0	2
2155	1	57	1	1	79	4.62	1	0	0	2.6	0.6	156.5	56.7	23.15	2	0	86	0	0.55	123	65	2	2	2	2	1	12.6	1	0	1
2156	1	58	2	1	130	5.15	1	0	0	3.9	0.6	168	69	24.45	3	0	93	1	0.55	122	69	2	2	2	2	3	16.8	1	0	1
2157	2	61	1	1	130	5.45	1	0	0	3.5	2	154	60	25.3	3	0	90	1	0.58	122	68	2	2	2	2	3	64	4	1	3
2158	2	58	1	1	122	5.25	1	0	1	3.73	1.17	158	76	30.44	4	1	99	1	0.63	122	70	2	2	2	2	1	47.97	4	1	4
2159	1	69	1	1	144	4.85	1	0	0	6.77	0.91	164	72.5	26.96	3	0	113	1	0.69	120	73	2	1	1	2	1	43.68	3	1	3
2160	2	65	1	2	127	5.72	1	0	0	4.76	1.38	159	67.5	26.7	3	0	108	1	0.68	120	70	2	2	2	2	1	69	4	1	3
2161	1	56	2	1	144	5.31	1	0	0	4.75	1.1	166	70	25.4	3	0	93	1	0.56	120	75	2	2	1	2	1	30.8	3	0	2
2162	1	79	1	1	131	4.9	1	0	0	4.4	0.9	150	55	24.44	3	0	90	1	0.6	120	73	2	2	2	2	3	22.5	2	0	1
2163	1	67	1	1	134	6.14	2	1	0	5.92	0.97	168	72	25.51	3	0	86	0	0.51	120	73	2	2	2	2	1	20.37	2	0	1
2164	1	75	1	2	137	5.53	1	0	0	4.92	1.66	172	75	25.35	3	0	85	0	0.49	120	70	2	2	2	2	1	33.2	3	0	1
2165	2	66	2	1	129	4.36	1	0	0	5.69	1.61	162	53	20.2	2	0	85	1	0.52	120	67	2	2	2	2	3	43.47	3	1	3
2166	2	63	1	2	117	5.35	1	0	0	6.04	1.3	152	51	22.07	2	0	85	1	0.56	120	70	2	2	2	2	3	35.1	3	1	3
2167	1	62	1	1	124	5.3	1	0	0	5.1	1	175	61.7	20.15	2	0	84	0	0.48	120	70	2	2	1	2	3	19	2	0	1
2168	2	56	1	1	123	5.02	1	0	0	4.22	1.5	156	51	20.96	2	0	83	0	0.53	120	75	2	2	2	2	1	37.5	3	1	3
2169	1	69	1	1	34	6.57	2	1	0	4.3	1.5	172	70	23.66	2	0	82	0	0.48	120	70	2	2	2	2	3	25.5	2	0	1
2170	1	59	2	1	136	5.73	1	0	0	4.94	0.59	172	65	21.97	2	0	82	0	0.48	120	70	2	2	2	2	3	10.03	1	0	1
2171	2	60	1	1	116	4.66	1	0	0	3.75	0.7	165	62	22.77	2	0	80	0	0.48	120	70	2	2	2	2	1	15.4	1	0	1
2172	1	75	1	2	152	4.29	1	0	0	3.25	0.48	165	61	22.41	2	0	80	0	0.48	120	70	2	2	1	3	3	7.2	1	0	1
2173	2	69	1	1	122	5.44	1	0	0	5.86	5.14	157	58	23.53	2	0	80	0	0.51	120	70	2	2	2	2	2	113.08	4	1	3
2174	1	71	1	1	116	4.77	1	0	0	1.23	2.1	167	53	19	2	0	80	0	0.48	120	70	2	2	2	2	3	31.5	3	0	1
2175	2	61	1	1	131	4.4	1	0	0	5.19	0.63	158	53	21.23	2	0	80	0	0.51	120	68	2	2	2	2	3	13.86	1	0	1
2176	1	55	1	1	158	4.5	1	0	0	3.8	1.2	172	60	20.28	2	0	76	0	0.44	120	70	2	2	2	2	3	13.2	1	0	1
2177	1	70	1	1	151	5.73	1	0	0	3.3	1.2	150	46	20.44	2	0	75	0	0.5	120	75	2	2	2	2	3	12	1	0	1
2178	2	71	1	2	126	4.96	1	0	0	5.97	1.75	150	50	22.22	2	0	73	0	0.49	120	70	2	2	2	2	3	26.25	2	0	1
2179	2	56	1	1	125	5.17	1	0	0	4.9	1.73	165	63	23.14	2	0	70	0	0.42	120	70	2	2	2	2	3	20.76	2	0	1
2180	2	68	1	2	114	5.73	1	0	0	4.1	0.8	150	50	22.22	2	0	70	0	0.47	120	65	2	2	2	2	3	9.6	1	0	1
2181	2	70	1	1	137	9.48	3	1	0	6.48	3.97	147	45	20.82	2	0	70	0	0.48	120	70	2	2	2	2	3	47.64	4	1	3
2182	2	60	1	1	137	4.39	1	0	0	4.89	0.5	156	45	18.49	1	0	70	0	0.45	120	70	2	2	2	2	3	6	1	0	1
2183	2	70	1	1	121	5.26	1	0	0	2.9	0.8	147	47	21.75	2	0	75	0	0.51	118	70	2	1	2	2	3	13.6	1	0	1
2184	2	71	1	1	120	4.86	1	0	0	6	1.4	158	46	18.43	1	0	70	0	0.44	118	71	2	2	2	2	3	16.8	1	0	1
2185	1	59	1	2	148	4.83	1	0	0	5.88	2.11	175	75	24.49	3	0	86	0	0.49	118	71	2	1	1	3	1	44.31	3	1	3
2186	2	58	1	1	123	5.48	1	0	1	5.3	3.3	146	75	35.18	4	1	101	1	0.69	115	73	2	2	2	2	1	141.9	4	1	4
2187	1	59	1	1	142	6.1	2	1	0	4.1	1.4	168.5	74.4	26.2	3	0	99	1	0.59	115	70	2	2	2	2	1	47.6	4	1	3
2188	1	56	1	1	155	4.94	1	0	0	5.23	4.23	180	84	25.93	3	0	97	1	0.54	115	75	2	2	2	2	3	135.36	4	1	3
2189	2	56	1	1	128	5.08	1	0	0	4.32	2.14	162	64	24.39	3	0	94	1	0.58	115	75	2	2	2	2	3	77.04	4	1	3
2190	1	68	2	1	150	6.08	1	0	0	5.17	0.5	168	74	26.22	3	0	93	1	0.55	115	70	2	1	1	2	3	14	1	0	2
2191	2	65	1	1	111	5.64	1	0	1	5.1	1.8	149	62	27.93	3	0	88	1	0.59	115	70	2	2	2	3	1	54	4	1	3
2192	2	55	1	1	143	4.3	1	0	0	4.9	0.8	157	62	25.15	3	0	84	0	0.54	115	75	2	2	2	2	2	20.8	2	0	1
2193	1	85	1	1	128	6.97	2	1	0	4.3	1.3	170	60	20.76	2	0	84	0	0.49	115	75	2	2	2	2	3	24.7	2	0	1
2194	1	69	1	1	132	7.51	3	1	0	4.77	0.61	160	58	22.66	2	0	84	0	0.53	115	70	2	2	2	2	3	11.59	1	0	1
2196	1	58	1	1	109	4.61	1	0	0	3.81	0.79	160	58	22.66	2	0	83	0	0.52	115	75	2	2	2	2	3	14.22	1	0	1
2197	2	70	1	2	126	4.22	1	0	0	5.5	1.4	156	57	23.42	2	0	83	0	0.53	115	75	2	2	2	2	2	35	3	1	3
2198	2	72	1	1	125	7.48	3	1	0	7.1	1	172	55	18.59	2	0	83	0	0.48	115	75	2	2	2	2	3	25	2	0	1
2199	2	66	1	1	135	4.96	1	0	0	5.2	1.2	154	55	23.19	2	0	83	0	0.54	115	75	2	2	2	2	1	30	3	0	1
2200	2	56	1	1	130	5.4	1	0	0	5.3	0.48	168	67	23.74	2	0	82	0	0.49	115	72	2	2	2	2	3	11.52	1	0	1
2201	1	65	1	2	140	4.74	1	0	0	4.22	2.95	156	64.5	26.5	3	0	82	0	0.53	115	75	2	1	2	2	1	50.15	4	1	3
2202	1	62	1	1	143	4.36	1	0	0	5	1.24	168	55	19.49	2	0	82	0	0.49	115	65	2	2	2	2	3	21.08	2	0	1
2203	1	64	1	1	171	6.52	2	1	0	6.4	2.9	172	71	24	3	0	80	0	0.47	115	75	2	2	2	2	3	43.5	3	1	3
2204	2	62	1	2	138	5.14	1	0	0	5.79	0.75	165	61	22.41	2	0	80	0	0.48	115	75	2	2	2	2	3	16.5	1	0	1
2205	1	59	2	2	152	5.47	1	0	0	5.5	1.2	163	60	22.58	2	0	80	0	0.49	115	75	2	2	2	2	3	18	1	0	1
2206	1	74	1	1	128	4.3	1	0	0	5.4	1.1	170	61	21.11	2	0	78	0	0.46	115	75	2	2	2	2	1	14.3	1	0	1
2207	2	56	1	1	144	4.81	1	0	0	5.85	5.76	158	54	21.63	2	0	78	0	0.49	115	75	2	2	2	2	3	115.2	4	1	3
2208	2	61	1	1	134	6.22	2	1	0	5.9	2.8	162	50	19.05	2	0	74	0	0.46	115	75	2	2	2	2	3	44.8	3	1	3
2209	2	70	1	2	125	4.09	1	0	0	6.7	1.3	152	49	21.21	2	0	74	0	0.49	115	75	2	2	2	2	3	20.8	2	0	1
2210	2	62	1	1	121	5.13	1	0	0	4.61	0.96	156	47	19.31	2	0	73	0	0.47	115	75	2	2	2	2	3	14.4	1	0	1
2211	2	82	1	2	138	5.65	1	0	0	5.3	1.1	148	42	19.17	2	0	70	0	0.47	115	75	2	2	2	2	3	13.2	1	0	1
2212	2	56	1	1	112	4.48	1	0	0	4.7	0.5	162	55	20.96	2	0	69	0	0.43	115	70	2	2	2	3	3	5.5	1	0	1
2213	2	56	1	1	143	5.12	1	0	1	5.12	1.09	160	77	30.08	4	1	94	1	0.59	110	70	2	2	2	2	3	39.24	3	1	4
2214	1	65	1	1	124	5.43	1	0	0	3.8	0.8	167	60.1	21.55	2	0	84	0	0.5	110	75	2	1	2	2	1	15.2	1	0	1
2215	1	76	2	1	139	3.9	1	0	0	3.67	0.73	169	52	18.21	1	0	72	0	0.43	124	65	2	2	2	2	2	5.11	1	0	1
2216	2	61	2	1	146	4.65	1	0	0	4.83	1.27	162	51	19.43	2	0	76	0	0.47	121	65	2	2	2	2	2	22.86	2	0	1
2217	1	71	1	2	130	5.2	1	0	0	3.9	0.6	160	67	26.17	3	0	85	0	0.53	119	69	2	2	2	2	1	12	1	0	1
2218	2	55	2	1	147	5.49	1	0	0	5.82	0.96	158	50	20.03	2	0	72	0	0.46	119	67	2	2	2	3	1	13.44	1	0	1
2219	2	73	1	1	106	4.09	1	0	0	2.61	0.61	165	50	18.37	1	0	75	0	0.45	118	69	2	2	2	3	3	10.37	1	0	1
2220	1	68	1	1	132	8.43	3	1	0	2.3	1.5	170	73	25.26	3	0	94	1	0.55	116	69	2	2	2	3	3	43.5	3	1	3
2221	2	57	1	2	146	4.24	1	0	0	4.7	0.55	160	46	17.97	1	0	71	0	0.44	121	66	2	2	2	2	3	7.15	1	0	1
2222	2	63	1	1	128	5.66	1	0	0	6.43	2.23	155	54	22.48	2	0	76	0	0.49	119	69	2	2	2	3	3	40.14	3	1	3
2223	2	68	1	1	113	8.18	3	1	0	4.3	1.7	150.5	44.1	19.47	2	0	73	0	0.49	130	71	2	2	2	2	1	25.5	2	0	1
2224	2	72	1	1	129	4.94	1	0	0	6.3	0.7	150	51	22.67	2	0	72	0	0.48	119	67	2	2	2	2	3	9.8	1	0	1
2225	2	58	2	1	144	5.1	1	0	0	4.7	1.4	162	72	27.43	3	0	90	1	0.56	123	65	2	2	2	2	1	44.8	3	1	3
2226	2	68	1	1	115	4.68	1	0	0	4.39	0.63	163	46	17.31	1	0	70	0	0.43	120	67	2	2	2	2	3	7.56	1	0	1
2227	1	62	1	1	149	5.21	1	0	0	3.6	1	159.5	59.9	23.55	2	0	95	1	0.6	119	67	2	1	1	2	1	30	3	0	2
2228	2	55	2	1	132	4.89	1	0	0	5.3	1.1	180	47	14.51	1	0	85	1	0.47	118	68	2	2	2	2	3	29.7	3	0	2
2229	1	57	1	1	147	5	1	0	0	5.9	1	167	65	23.31	2	0	83	0	0.5	118	68	2	2	2	3	3	18	1	0	1
2230	1	63	1	1	128	4	1	0	0	2.7	0.5	166	55	19.96	2	0	83	0	0.5	118	68	2	1	2	3	3	9	1	0	1
2231	2	57	1	1	121	4.9	1	0	0	5	0.7	155	55	22.89	2	0	80	0	0.52	118	68	2	2	2	2	1	15.4	1	0	1
2232	2	61	1	1	129	4.81	1	0	1	4.69	0.67	152	66	28.57	4	1	78	0	0.51	118	68	2	2	2	2	3	13.4	1	0	2
2233	2	65	1	1	132	4.34	1	0	0	4.4	1.1	160	65	25.39	3	0	88	1	0.55	115	68	2	2	2	2	1	33	3	0	2
2234	2	60	1	1	124	4.96	1	0	0	3.9	0.6	160	45	17.58	1	0	80	0	0.5	119	66	2	2	2	2	2	13.2	1	0	1
2235	2	69	1	1	120	4.07	1	0	0	6	1.3	162	60	22.86	2	0	72	0	0.44	115	67	2	2	2	2	1	18.2	2	0	1
2236	2	70	1	1	104	4.86	1	0	0	4.2	0.8	153.5	45.8	19.44	2	0	79	0	0.51	114	71	2	2	2	3	1	16.8	1	0	1
2237	2	55	1	1	134	5.9	1	0	0	4.1	0.9	158.5	49.7	19.78	2	0	77	0	0.49	122	62	2	2	2	2	1	17.1	1	0	1
2238	2	70	1	1	115	5.12	1	0	0	4.5	1.1	153	51	21.79	2	0	94	1	0.61	119	61	2	2	2	3	1	39.6	3	1	3
2239	1	56	1	1	138	5.08	1	0	0	4.1	1.1	175	70	22.86	2	0	85	0	0.49	118	65	2	2	2	2	3	22	2	0	1
2240	2	55	1	1	138	5.11	1	0	0	7.2	0.7	160	51	19.92	2	0	75	0	0.47	118	63	2	2	2	2	3	11.9	1	0	1
2241	1	77	1	1	154	4.45	1	0	0	4.27	0.76	162	65	24.77	3	0	86	0	0.53	120	65	2	2	2	2	1	15.96	1	0	1
2242	2	58	1	1	135	5.24	1	0	0	3.45	1.06	158	52.5	21.03	2	0	82	0	0.52	120	61	2	2	2	2	1	25.44	2	0	1
2243	2	58	2	1	134	3.94	1	0	0	5.02	0.98	158	53	21.23	2	0	80	0	0.51	120	61	2	2	2	2	3	21.56	2	0	1
2244	2	64	2	1	129	5.53	1	0	0	5.56	1.5	157	53	21.5	2	0	79	0	0.5	120	61	2	2	2	2	2	31.5	3	0	1
2245	2	75	1	1	101	5.02	1	0	0	3.1	1.2	151.5	51	22.22	2	0	79	0	0.52	120	60	2	2	2	2	3	25.2	2	0	1
2246	2	68	1	2	149	4.85	1	0	0	6.8	1.76	158	55	22.03	2	0	77	0	0.49	120	63	2	2	2	2	1	33.44	3	0	1
2247	2	75	1	1	127	4.59	1	0	1	3.6	0.8	158	70	28.04	4	1	90	1	0.57	119	63	2	2	2	2	1	25.6	2	0	2
2248	1	68	1	2	134	5.52	1	0	0	4	0.8	164	64	23.8	2	0	84	0	0.51	119	60	2	1	2	3	2	15.2	1	0	1
2249	1	72	2	1	153	6.43	2	1	0	5.29	1.37	174	65	21.47	2	0	85	0	0.49	118	64	2	2	2	3	1	27.4	2	0	1
2250	2	56	1	1	120	5	1	0	0	4.5	1.17	159	52	20.57	2	0	74	0	0.47	118	60	2	2	2	2	1	18.72	2	0	1
2251	1	59	2	1	143	12.91	3	1	0	4.2	1	175	72	23.51	2	0	90	1	0.51	115	63	2	1	1	2	3	25	2	0	2
2252	1	66	1	1	143	4.75	1	0	0	3.57	0.76	164	63.5	23.61	2	0	87	0	0.53	115	65	2	2	2	2	3	16.72	1	0	1
2253	2	62	1	1	128	5.11	1	0	0	5.59	2.06	161	60	23.15	2	0	85	1	0.53	115	65	2	2	2	2	3	55.62	4	1	3
2254	2	56	2	1	126	4.49	1	0	0	6.8	1.1	156	63	25.89	3	0	84	0	0.54	115	65	2	2	2	2	3	28.6	2	0	1
2255	1	69	1	1	129	5.86	1	0	0	3.38	0.58	165	66	24.24	3	0	83	0	0.5	115	70	2	2	2	2	3	10.44	1	0	1
2256	1	62	2	1	154	4.5	1	0	0	4.27	1.47	173	68	22.72	2	0	80	0	0.46	115	65	2	2	2	2	3	22.05	2	0	1
2257	2	55	1	2	141	4.26	1	0	0	6.1	1.2	155	62	25.81	3	0	80	0	0.52	115	65	2	2	2	2	3	26.4	2	0	1
2258	2	57	1	1	124	4.4	1	0	0	5.23	2.2	158	49	19.63	2	0	77	0	0.49	115	70	2	2	2	2	3	41.8	3	1	3
2259	2	57	1	1	127	6.72	2	1	0	5	1	168	75	26.57	3	0	90	1	0.54	110	65	2	2	2	2	3	32	3	0	2
2260	1	74	2	1	147	4.66	1	0	0	5.11	0.67	160	60	23.44	2	0	89	0	0.56	119	61	2	2	2	3	2	16.08	1	0	1
2261	2	72	1	1	116	5.17	1	0	0	5.16	0.52	160	55	21.48	2	0	80	0	0.5	120	58	2	2	2	2	1	11.44	1	0	1
2262	1	68	1	2	149	5.03	1	0	0	4.7	0.7	165	67	24.61	3	0	86	0	0.52	119	56	2	2	2	2	3	14.7	1	0	1
2263	2	74	1	1	137	4.95	1	0	0	4.4	0.8	152	53	22.94	2	0	70	0	0.46	118	56	2	2	2	2	3	9.6	1	0	1
2264	2	63	2	1	107	4.85	1	0	0	3.2	0.6	154.5	47.5	19.9	2	0	75	0	0.49	105	60	2	2	2	2	1	10.2	1	0	1
2265	2	60	1	2	116	4.7	1	0	0	3.18	0.53	141	43	21.63	2	0	72	0	0.51	123	82	2	2	2	3	3	7.42	1	0	1
2266	1	57	2	1	190	4.81	1	0	0	4.7	0.7	176	67.5	21.79	2	0	86	0	0.49	121	86	2	2	2	2	1	14.7	1	0	1
2267	2	55	1	1	110	5.1	1	0	0	5.2	0.5	154.5	40.4	16.92	1	0	68	0	0.43	122	84	2	2	2	2	3	5	1	0	1
2268	1	59	1	1	144	5.25	1	0	0	4.7	0.48	181	66.3	20.24	2	0	108	1	0.6	121	75	2	2	1	1	1	20.64	2	0	2
2269	2	71	1	1	160	5.72	1	0	0	5.5	0.9	165.5	70.9	25.89	3	0	97	1	0.59	114	76	2	2	2	2	1	35.1	3	1	3
2270	2	56	1	1	155	3.79	1	0	0	3.29	0.47	156	52	21.37	2	0	72	0	0.46	119	73	2	2	2	2	3	6.58	1	0	1
2271	1	59	1	1	162	13.1	3	1	0	5	1.3	165.5	60.8	22.2	2	0	83	0	0.5	111	75	2	1	1	2	3	23.4	2	0	1
2272	1	75	1	1	91	4.49	1	0	1	3.8	0.8	166.5	93.6	33.76	4	1	121	1	0.73	128	73	2	2	2	3	1	44.8	3	1	4
2273	1	60	1	1	137	5.48	1	0	0	4	0.7	171	63.5	21.72	2	0	81	0	0.47	123	69	2	2	2	3	1	11.2	1	0	1
2274	2	55	1	1	118	4.73	1	0	0	4.8	0.6	154.5	44.6	18.68	2	0	70	0	0.45	120	72	2	2	1	2	1	7.2	1	0	1
2275	1	59	1	1	151	4.96	1	0	0	5.37	1.09	162	60	22.86	2	0	85	0	0.52	113	72	2	2	1	2	1	21.26	2	0	1
2276	2	55	1	1	95	5.15	1	0	0	4.2	0.9	155	60	24.97	3	0	85	1	0.55	126	71	2	2	2	2	3	24.3	2	0	2
2277	2	74	2	1	107	4.85	1	0	0	4.51	1.2	141	49.2	24.75	3	0	91	1	0.65	114	74	2	2	2	2	3	39.6	3	1	3
2278	2	56	2	1	125	5.43	1	0	0	5.2	1.6	153.5	50.7	21.52	2	0	81	0	0.53	125	68	2	2	2	3	1	36.8	3	1	3
2279	1	57	1	1	133	4.86	1	0	0	4.8	1.3	168	56.6	20.05	2	0	84	0	0.5	121	63	2	2	2	2	1	24.7	2	0	1
2280	1	58	1	2	148	4.55	1	0	0	3.97	0.7	162	58	22.1	2	0	72	0	0.44	119	87	2	2	2	2	3	4.9	1	0	1
2281	2	56	1	1	125	4.7	1	0	1	4.21	1.01	146	65	30.49	4	1	72	0	0.49	112	78	2	2	2	2	3	14.14	1	0	2
2282	2	73	1	1	149	6.51	2	1	0	4.1	1.6	152	53.9	23.33	2	0	82	0	0.54	123	84	2	1	2	2	3	38.4	3	1	3
2283	2	55	1	1	131	5.92	1	0	0	7.3	1.1	155	55	22.89	2	0	80	0	0.52	123	78	2	2	2	1	1	24.2	2	0	1
2284	1	56	1	1	151	5.81	1	0	0	5.43	0.95	176	80	25.83	3	0	100	1	0.57	119	81	2	2	2	2	3	33.25	3	0	1
2285	1	58	1	1	147	6.15	2	1	0	3.48	1.45	169	65	22.76	2	0	85	0	0.5	119	79	2	2	2	2	3	29	3	0	1
2286	2	67	1	1	135	5.68	1	0	0	5.52	0.94	164	60	22.31	2	0	85	1	0.52	119	79	2	2	2	2	3	25.38	2	0	2
2287	2	64	1	1	135	5.33	1	0	0	3.1	1.6	157	66	26.78	3	0	84	0	0.54	119	80	2	2	2	2	3	41.6	3	1	3
2288	2	60	1	1	136	6.95	2	1	0	6.95	0.78	157	60	24.34	3	0	80	0	0.51	119	79	2	2	2	2	3	17.16	1	0	1
2289	2	73	1	1	129	4.55	1	0	0	4.62	0.6	148	47	21.46	2	0	80	0	0.54	119	79	2	2	2	2	3	13.2	1	0	1
2290	2	60	1	1	125	4.61	1	0	0	4.65	1.56	150	52	23.11	2	0	78	0	0.52	119	79	2	2	2	3	3	31.2	3	0	1
2291	2	58	1	1	122	4.41	1	0	0	5.56	2.99	158	54	21.63	2	0	70	0	0.44	119	78	2	2	2	1	1	35.88	3	1	3
2292	1	58	2	1	147	5.15	1	0	0	4.4	0.97	176	70	22.6	2	0	70	0	0.4	118	78	2	2	2	2	3	4.85	1	0	1
2293	1	60	1	1	127	4.83	1	0	0	4.1	0.5	165	57.1	20.97	2	0	75	0	0.45	117	77	2	2	1	2	1	5	1	0	1
2294	2	56	1	1	145	4.9	1	0	0	5.3	1.4	160	65	25.39	3	0	109	1	0.68	124	71	2	2	2	2	2	71.4	4	1	3
2295	1	70	1	2	156	5.2	1	0	0	3.13	0.62	170	54	18.69	2	0	72	0	0.42	121	71	2	2	1	2	3	4.34	1	0	1
2296	2	55	1	2	136	5.83	1	0	0	6	0.8	161	59.6	22.99	2	0	92	1	0.57	120	74	2	2	2	3	1	27.2	2	0	2
2297	2	72	2	1	121	5	1	0	1	5	1.3	149	63	28.38	4	1	100	1	0.67	119	71	2	2	2	3	1	54.6	4	1	4
2298	2	58	1	1	149	4.17	1	0	0	5.94	1.62	155	60	24.97	3	0	80	0	0.52	117	66	2	2	2	2	3	35.64	3	1	3
2299	1	65	1	1	152	5.64	1	0	0	4.15	1.03	173	73	24.39	3	0	94	1	0.54	112	70	2	2	2	3	3	29.87	3	0	1
2300	2	60	1	1	137	7.18	3	1	0	6.51	2.53	155	45	18.73	2	0	75	0	0.48	120	71	2	2	2	2	3	43.01	3	1	3
2301	2	61	1	1	139	6.29	2	1	0	7.7	1.91	164	65	24.17	3	0	85	1	0.52	119	71	2	2	2	2	3	51.57	4	1	3
2302	1	69	1	1	146	4.88	1	0	0	5.74	0.87	172	60	20.28	2	0	78	0	0.45	119	70	2	2	2	2	2	11.31	1	0	1
2303	2	61	1	1	148	10.1	3	1	0	5.59	1.25	150	50	22.22	2	0	70	0	0.47	119	71	2	2	2	2	3	15	1	0	1
2304	1	61	2	1	158	5.07	1	0	0	5.4	1.3	173	60	20.05	2	0	81	0	0.47	116	72	2	2	2	2	3	20.8	2	0	1
2305	1	55	1	1	151	4.59	1	0	0	5.1	1.3	174	65	21.47	2	0	81	0	0.47	115	72	2	2	2	2	3	20.8	2	0	1
2306	2	65	1	1	123	9.24	3	1	0	4.1	6.8	155	50	20.81	2	0	72	0	0.46	115	72	2	2	2	2	3	95.2	4	1	3
2307	2	57	1	1	147	4.16	1	0	0	4.5	1.65	163	54	20.32	2	0	76	0	0.47	120	68	2	2	2	2	1	29.7	3	0	1
2308	2	59	1	2	105	4.96	1	0	0	4.4	1.1	148.5	39.8	18.05	1	0	67	0	0.45	128	69	2	2	2	2	1	9.9	1	0	1
2309	2	78	1	1	94	4.75	1	0	0	4.6	0.8	148.5	39.5	17.91	1	0	73	0	0.49	119	67	2	2	2	2	1	12	1	0	1
2310	1	64	1	1	131	5.16	1	0	1	4.2	0.5	165	88.8	32.62	4	1	109	1	0.66	118	64	2	2	1	2	1	22	2	0	2
2311	1	62	1	2	145	5.04	1	0	0	6.24	1.46	167	57.5	20.62	2	0	77	0	0.46	117	66	2	2	2	2	1	17.52	1	0	1
2312	1	67	1	1	106	4.42	1	0	0	3.77	0.62	157	44	17.85	1	0	75	0	0.48	112	69	2	1	1	2	3	6.2	1	0	1
2313	2	62	1	1	129	5.16	1	0	0	4.87	0.62	158	62	24.84	3	0	82	0	0.52	119	79	2	2	2	2	3	14.88	1	0	1
2314	1	71	1	2	130	5.14	1	0	0	2.64	0.48	160	65	25.39	3	0	80	0	0.5	119	78	2	2	2	2	3	7.2	1	0	1
2315	1	57	2	1	140	4.43	1	0	0	5	1.7	176	62.9	20.31	2	0	77	0	0.44	113	83	2	2	2	2	3	20.4	2	0	1
2316	1	63	1	1	131	4.76	1	0	0	4.81	0.92	163	58	21.83	2	0	73	0	0.45	124	77	2	2	2	2	3	7.36	1	0	1
2317	2	56	1	1	112	4.92	1	0	0	9	4.6	157.5	59.2	23.86	2	0	79	0	0.5	125	76	2	2	2	2	1	96.6	4	1	3
2318	2	63	1	1	140	5.35	1	0	0	4.8	0.8	148.5	51.4	23.31	2	0	93	1	0.63	123	76	2	2	2	3	1	28	2	0	2
2319	2	61	1	1	106	4.62	1	0	0	5.2	1.4	159.5	53.4	20.99	2	0	95	1	0.6	129	76	2	2	2	2	3	51.8	4	1	3
2320	2	55	2	1	116	7.72	3	1	0	4.3	0.8	162.5	62.3	23.59	2	0	80	0	0.49	119	70	2	2	2	2	1	17.6	1	0	1
2321	2	56	1	1	128	4.37	1	0	0	4.22	1.82	153	51	21.79	2	0	80	0	0.52	119	67	2	2	2	2	3	40.04	3	1	3
2322	2	58	1	1	144	4.76	1	0	0	5.1	0.8	158	55.1	22.07	2	0	77	0	0.49	119	67	2	2	2	2	3	15.2	1	0	1
2323	2	62	1	1	105	5.39	1	0	0	4.6	1.5	153.5	47.5	20.16	2	0	77	0	0.5	119	65	2	2	2	2	1	28.5	2	0	1
2324	1	56	1	1	143	6.1	2	1	0	5.3	1.3	169	57.3	20.06	2	0	97	1	0.57	116	61	2	1	1	2	3	41.6	3	1	3
2325	2	57	1	2	171	5.58	1	0	0	5.1	1.9	162	60	22.86	2	0	78	0	0.48	118	78	2	2	2	2	3	38	3	1	3
2326	1	75	1	1	144	4.22	1	0	0	3.92	0.6	165	63	23.14	2	0	78	0	0.47	114	83	2	2	2	2	3	7.8	1	0	1
2327	1	65	1	1	156	5.89	1	0	0	6.7	1.1	165	55	20.2	2	0	81	0	0.49	114	82	2	2	2	2	3	17.6	1	0	1
2328	1	65	1	1	138	3.95	1	0	0	4.71	1.7	158	46	18.43	1	0	71	0	0.45	117	78	2	2	2	2	3	10.2	1	0	1
2329	2	68	1	1	138	3.95	1	0	0	4.71	1.7	158	46	18.43	1	0	71	0	0.45	117	78	2	2	2	2	3	22.1	2	0	1
2330	1	62	1	1	124	4.22	1	0	0	2.9	0.53	169	68	23.81	2	0	76	0	0.45	112	77	2	1	2	2	3	5.83	1	0	1
2331	1	57	1	1	147	5.01	1	0	0	4.1	0.9	173	66	22.05	2	0	84	0	0.49	114	76	2	2	2	2	3	17.1	1	0	1
2332	2	57	1	1	106	5.31	1	0	0	5.1	1.4	153	45.7	19.52	2	0	78	0	0.51	117	74	2	2	2	2	1	28	2	0	1
2333	1	62	1	1	159	5.9	1	0	0	3.84	2.69	164	52	19.33	2	0	75	0	0.46	116	73	2	2	2	2	3	26.9	2	0	1
2334	1	56	1	1	129	7.84	3	1	0	4.67	3.45	163	68	25.59	3	0	89	0	0.55	109	77	2	2	2	3	3	82.8	4	1	3
2335	1	68	1	1	118	7.7	3	1	0	3.9	1.1	173	64	21.38	2	0	83	0	0.48	115	72	2	2	2	2	1	19.8	2	0	1
2336	2	63	1	1	118	4.74	1	0	0	5.3	1.22	158	52	20.83	2	0	77	0	0.49	118	70	2	2	2	2	3	23.18	2	0	1
2337	2	57	1	1	125	4.61	1	0	0	5.8	1.4	152	50	21.64	2	0	70	0	0.46	118	70	2	2	2	2	3	16.8	1	0	1
2338	2	58	1	1	128	5.31	1	0	0	3.3	0.8	148	48.5	22.14	2	0	76	0	0.51	114	70	2	2	2	2	1	14.4	1	0	1
2339	2	55	1	1	132	8.4	3	1	0	5.37	0.9	166	50	18.14	1	0	69	0	0.42	113	71	2	2	2	2	2	9.9	1	0	1
2340	1	59	1	1	130	4.8	1	0	0	4.1	1.1	174	68.5	22.63	2	0	83	0	0.48	116	68	2	1	1	2	1	19.8	2	0	1
2341	2	65	1	1	105	4.4	1	0	0	4.52	0.47	146	50	23.46	2	0	73	0	0.5	113	69	2	2	2	3	3	7.05	1	0	1
2342	1	75	1	1	128	5.36	1	0	0	3.77	0.73	165	52.5	19.28	2	0	86	0	0.52	114	63	2	2	2	3	1	15.33	1	0	1
2343	2	60	1	1	134	5.13	1	0	0	4.9	0.52	158	52	20.83	2	0	72	0	0.46	115	53	2	2	2	2	1	7.28	1	0	1
2344	2	59	2	1	138	5.08	1	0	0	3.9	1	158	42.5	17.02	1	0	67	0	0.42	118	88	2	1	1	2	1	9	1	0	1
2345	1	56	1	2	137	3.44	1	0	0	4.11	0.46	165	64	23.51	2	0	80	0	0.48	113	83	2	2	2	2	3	6.9	1	0	1
2346	2	65	1	1	121	10.51	3	1	1	6.5	1.5	160	72	28.13	4	1	90	1	0.56	118	78	2	2	2	2	3	48	4	1	4
2347	1	79	1	2	117	6.22	2	1	0	4	0.9	168.5	65.9	23.21	2	0	89	0	0.53	118	78	2	2	2	2	1	21.15	2	0	1
2348	2	70	1	1	122	4.45	1	0	0	5.6	1.5	155	60	24.97	3	0	87	1	0.56	118	78	2	2	2	2	1	43.5	3	1	3
2349	2	57	1	1	123	6.32	2	1	0	5.2	1.3	152	51	22.07	2	0	87	1	0.57	118	79	2	2	2	2	3	37.7	3	1	3
2350	2	77	1	2	113	4.27	1	0	0	4.69	0.97	150	54	24	3	0	84	0	0.56	118	78	2	2	2	3	3	25.22	2	0	1
2351	2	55	1	1	129	3.68	1	0	0	4.5	1	150	53	23.56	2	0	77	0	0.51	118	78	2	2	2	2	3	19	2	0	1
2352	1	58	1	2	152	4.07	1	0	0	5.73	0.57	165	63	23.14	2	0	80	0	0.48	115	78	2	2	2	2	3	8.55	1	0	1
2353	2	55	1	2	149	5.44	1	0	0	5.9	1	154	62	26.14	3	0	92	1	0.6	113	83	2	2	2	2	3	34	3	1	3
2354	1	59	1	1	137	5.63	1	0	0	4.7	1	166	66	23.95	2	0	86	0	0.52	113	82	2	2	2	2	3	21	2	0	1
2355	2	56	1	1	142	5.2	1	0	0	5.2	3.5	155	55	22.89	2	0	80	0	0.52	113	78	2	2	2	2	3	77	4	1	3
2356	2	71	1	1	121	4.07	1	0	0	5.9	1.3	165	60	22.04	2	0	75	0	0.45	113	80	2	2	2	2	1	22.1	2	0	1
2357	2	64	1	1	99	10.42	3	1	0	6	1.7	160	48	18.75	2	0	73	0	0.46	113	83	2	2	2	2	3	25.5	2	0	1
2358	2	56	1	1	147	5.62	1	0	0	5.5	1.8	163.5	67.4	25.21	3	0	94	1	0.57	116	79	2	2	2	2	1	64.8	4	1	3
2359	2	68	1	1	146	5.35	1	0	0	5.27	1.49	150	57	25.33	3	0	85	1	0.57	119	74	2	2	2	2	1	40.23	3	1	3
2360	2	60	1	1	109	5.01	1	0	0	6.1	1.1	156.5	61.4	25.07	3	0	89	1	0.57	118	76	2	2	2	2	3	34.1	3	1	3
2361	1	56	2	1	118	4.56	1	0	0	3.2	0.8	167	70.9	25.42	3	0	98	1	0.59	116	76	2	2	2	2	1	26.4	2	0	2
2362	2	59	1	1	103	4.57	1	0	0	4.7	1.4	157	51.9	21.06	2	0	82	0	0.52	112	81	2	2	2	2	3	33.6	3	1	3
2363	1	71	1	1	141	4.87	1	0	0	5.06	0.85	168	55	19.49	2	0	74	0	0.44	114	74	2	2	2	2	1	7.65	1	0	1
2364	1	64	1	2	132	3.5	1	0	0	2.74	0.82	164	62	23.05	2	0	80	0	0.49	112	73	2	2	2	2	3	12.3	1	0	1
2365	1	56	1	1	156	5.6	1	0	0	5.47	2.02	175	76	24.82	3	0	92	1	0.53	118	68	2	2	2	1	1	54.54	4	1	3
2366	1	59	1	1	161	5.54	1	0	0	4.1	1.3	162	64	24.39	3	0	90	1	0.56	118	68	2	1	2	2	3	32.5	3	0	1
2367	2	56	1	1	131	4.97	1	0	0	5.2	0.7	156	49	20.13	2	0	73	0	0.47	118	68	2	2	2	2	1	10.5	1	0	1
2368	1	58	1	1	152	5.3	1	0	0	4.7	3.8	173	62.3	20.82	2	0	84	0	0.49	116	70	2	2	2	2	3	72.2	4	1	3
2369	2	62	1	1	137	4.7	1	0	0	5.8	2.6	158	67	26.84	3	0	97	1	0.61	113	73	2	2	2	2	1	101.4	4	1	3
2370	2	70	1	1	123	6.18	2	1	0	4.5	1.6	160	65	25.39	3	0	84	0	0.53	113	73	2	2	2	3	3	41.6	3	1	3
2371	2	67	1	1	100	6.63	2	1	0	4.1	0.5	144	47.3	22.81	2	0	83	0	0.58	113	65	2	2	1	2	3	12.5	1	0	1
2372	2	58	1	1	138	4.5	1	0	0	3.7	1.7	163	49.4	18.59	2	0	75	0	0.46	113	70	2	2	2	2	3	28.9	3	0	1
2373	2	58	1	1	127	4.16	1	0	0	5.21	0.48	160	59	23.05	2	0	76	0	0.48	113	68	2	2	2	2	3	8.64	1	0	1
2374	1	55	2	1	144	5.53	1	0	0	5.73	0.71	177	60	19.15	2	0	76	0	0.43	113	68	2	1	2	2	3	7.46	1	0	1
2375	2	61	1	1	125	3.96	1	0	0	4.68	0.94	160	64	25	3	0	94	1	0.59	114	64	2	2	2	2	3	33.84	3	1	3
2376	2	59	1	1	136	4.21	1	0	1	6.38	0.58	154	68	28.67	4	1	92	1	0.6	113	60	2	2	2	2	1	19.72	2	0	2
2377	1	61	1	1	113	4.98	1	0	0	4.2	1.6	157	59	23.94	2	0	88	0	0.56	113	63	2	1	1	2	3	36.8	3	1	3
2378	1	74	1	1	147	4.85	1	0	0	3.33	0.48	162	52	19.81	2	0	80	0	0.49	113	60	2	2	2	2	1	7.2	1	0	1
2379	2	59	1	1	108	4.8	1	0	0	6.8	5.3	150	42	18.67	2	0	76	0	0.51	113	63	2	2	2	3	3	95.4	4	1	3
2380	2	79	1	2	68	5.47	1	0	0	2.72	0.47	147	43	19.9	2	0	75	0	0.51	112	62	2	2	2	3	3	7.99	1	0	1
2381	2	58	2	1	143	5.63	1	0	0	5.3	0.9	151	51.7	22.67	2	0	80	0	0.53	117	59	2	2	2	2	1	19.8	2	0	1
2382	2	70	1	1	129	5.16	1	0	0	4.1	1	158	50	20.03	2	0	75	0	0.47	113	55	2	2	2	2	1	17	1	0	1
2383	1	60	1	1	141	13.37	3	1	0	6.3	1.1	172	60	20.28	2	0	75	0	0.44	117	77	2	2	2	2	3	11	1	0	1
2384	1	56	1	1	122	4.9	1	0	0	5.2	0.9	170.5	61.7	21.22	2	0	84	0	0.49	118	81	2	2	1	2	1	17.1	1	0	1
2385	2	58	1	1	115	4.74	1	0	0	6	1.3	155.5	54.5	22.54	2	0	80	0	0.51	116	79	2	2	2	2	1	28.6	2	0	1
2386	2	59	1	1	141	6.04	1	0	0	4	1.2	165	64	23.51	2	0	86	1	0.52	117	75	2	2	2	3	1	33.6	3	1	3
2387	2	63	1	1	116	5.55	1	0	0	4.3	1	155	52.5	21.85	2	0	75	0	0.48	115	72	2	2	2	3	1	17	1	0	1
2388	1	61	1	1	117	6.61	2	1	1	4.8	1.3	163	78.5	29.55	4	1	109	1	0.67	116	70	2	2	2	2	3	57.2	4	1	4
2389	2	56	1	1	125	9.93	3	1	1	5.6	2.1	158	73	29.24	4	1	100	1	0.63	112	69	2	2	2	2	3	88.2	4	1	4
2390	1	60	2	2	116	5.15	1	0	0	4.21	1.5	167	65	23.31	2	0	94	1	0.56	114	69	2	1	1	2	1	43.5	3	1	3
2391	1	55	1	1	142	7.16	3	1	0	3	0.9	165	64.3	23.62	2	0	91	1	0.55	112	66	2	2	2	2	1	23.4	2	0	2
2392	1	62	1	1	148	3.98	1	0	0	4.79	0.89	168	65.1	23.07	2	0	90	1	0.54	114	57	2	2	2	2	1	22.25	2	0	2
2393	2	70	2	1	136	4.38	1	0	0	8.98	1.97	165	73	26.81	3	0	108	1	0.65	112	52	2	2	2	2	3	98.5	4	1	3
2394	1	62	1	2	120	4.2	1	0	0	4.31	3.37	167	63	22.59	2	0	75	0	0.45	124	85	2	2	1	2	1	33.7	3	1	3
2395	2	69	1	1	119	5.76	1	0	0	4.8	1.2	159	49.2	19.46	2	0	79	0	0.5	120	79	2	2	2	2	3	25.2	2	0	1
2396	1	57	1	1	131	6.23	2	1	0	2.7	1.2	167.5	65.9	23.49	2	0	93	1	0.56	115	75	2	2	2	2	2	33.6	3	1	3
2397	2	60	2	1	142	6.13	2	1	0	7.1	1.47	156	52.5	21.57	2	0	86	1	0.55	112	71	2	2	2	3	3	41.16	3	1	3
2398	2	68	2	2	127	5.21	1	0	0	2.9	1.5	155	51.1	21.27	2	0	75	0	0.48	114	67	2	2	2	2	1	25.5	2	0	1
2399	2	56	1	1	128	6.12	2	1	0	6.6	1.1	156.5	62.3	25.44	3	0	84	0	0.54	120	64	2	2	2	2	1	28.6	2	0	1
2400	2	73	1	2	127	5.13	1	0	1	5.17	1.84	167	79	28.33	4	1	97	1	0.58	112	57	2	2	2	3	3	71.76	4	1	4
2401	2	78	1	1	121	4.9	1	0	0	4.35	0.79	155	52	21.64	2	0	78	0	0.5	112	53	2	2	2	3	3	15.8	1	0	1
2402	2	62	1	1	130	5.31	1	0	0	4.8	0.9	155	64	26.64	3	0	93	1	0.6	125	81	2	2	2	2	3	31.5	3	0	2
2403	2	62	1	1	161	6.84	2	1	0	3.9	0.9	179	83	25.9	3	0	98	1	0.55	116	79	2	1	2	2	1	36	3	1	3
2404	2	65	1	1	142	5.49	1	0	0	3.03	0.85	157	52	21.1	2	0	72	0	0.46	111	81	2	2	2	2	3	11.9	1	0	1
2405	1	59	1	1	153	5.13	1	0	0	4.26	0.98	167	65	23.31	2	0	90	1	0.54	111	77	2	1	2	2	2	24.5	2	0	2
2406	2	56	1	1	132	5.17	1	0	0	5.1	1.6	155	55	22.89	2	0	78	0	0.5	111	74	2	2	2	2	3	32	3	0	1
2407	1	59	1	1	114	5.98	1	0	0	2.81	0.49	168	54	19.13	2	0	72	0	0.43	110	73	2	2	2	2	2	3.43	1	0	1
2408	2	65	1	2	145	5.67	1	0	0	6.69	1.22	155	60	24.97	3	0	80	0	0.52	111	71	2	2	2	2	3	26.84	2	0	1
2409	2	55	1	1	148	5.07	1	0	0	6.19	1.65	164	60	22.31	2	0	80	0	0.49	111	71	2	2	2	2	3	36.3	3	1	3
2410	2	77	1	1	115	5.14	1	0	0	6.7	1.1	158	60	24.03	3	0	86	1	0.54	110	72	2	2	2	2	3	30.8	3	0	2
2411	2	59	1	1	127	4.98	1	0	0	6.1	0.8	160	55	21.48	2	0	79	0	0.49	110	73	2	2	2	2	3	16.8	1	0	1
2412	1	71	1	1	88	4.78	1	0	0	4.9	0.8	175	75	24.49	3	0	97	1	0.55	115	64	2	2	2	2	3	25.6	2	0	1
2413	1	56	1	1	125	4.81	1	0	0	3.2	1.1	170.5	65.2	22.43	2	0	91	1	0.53	113	64	2	2	2	2	1	28.6	2	0	2
2414	2	56	1	1	111	4.78	1	0	0	4.7	1.7	154	51	21.5	2	0	81	0	0.53	113	61	2	2	2	2	3	39.1	3	1	3
2415	2	61	1	1	131	5.22	1	0	0	4.14	1.52	160	55	21.48	2	0	80	0	0.5	111	60	2	2	2	2	3	33.44	3	0	1
2416	2	61	1	1	146	4.37	1	0	0	6.1	1.4	155	46	19.15	2	0	72	0	0.46	111	61	2	2	2	2	3	19.6	2	0	1
2417	2	72	1	1	114	5.23	1	0	0	5.81	0.7	150	45	20	2	0	75	0	0.5	111	61	2	2	2	2	3	11.9	1	0	1
2418	2	66	1	1	85	4.12	1	0	0	3.8	1	146.5	36.9	17.19	1	0	74	0	0.51	107	54	2	2	2	2	3	16	1	0	1
2419	2	58	1	2	117	5.75	1	0	0	3.88	1.47	146	36	16.89	1	0	72	0	0.49	105	60	2	2	2	2	1	20.58	2	0	1
2420	2	57	1	1	113	5.2	1	0	0	4.9	1.3	160.5	52.2	20.26	2	0	76	0	0.47	114	53	2	2	2	2	3	23.4	2	0	1
2421	2	55	1	1	105	4.66	1	0	0	4.5	3.2	157	57.4	23.29	2	0	78	0	0.5	115	77	2	2	2	2	3	64	4	1	3
2422	1	71	1	1	150	8.04	3	1	0	3.6	0.6	165.5	68.4	24.97	3	0	111	1	0.67	125	68	2	2	2	2	3	27.6	2	0	2
2423	1	58	1	1	131	4.52	1	0	0	4.4	4.52	176.5	72.2	23.18	2	0	83	0	0.47	113	72	2	2	2	2	3	81.36	4	1	3
2424	1	59	2	1	152	5.55	1	0	0	5	1.6	170	69.1	23.91	2	0	84	0	0.49	110	74	2	2	1	2	3	30.4	3	0	1
2425	2	70	1	2	139	4.34	1	0	0	3.58	1.03	155	40	16.65	1	0	77	0	0.5	111	66	2	2	2	1	3	19.57	2	0	1
2426	2	68	1	1	117	5.29	1	0	0	3.6	0.6	158.5	57.2	22.77	2	0	85	1	0.54	114	61	2	2	2	2	1	16.2	1	0	2
2428	1	58	1	1	150	5.02	1	0	0	4.8	1.1	172	80	27.04	3	0	95	1	0.55	108	85	2	2	2	2	3	33	3	0	2
2429	2	60	1	1	128	4.29	1	0	0	5.25	1.35	160	54	21.09	2	0	77	0	0.48	125	70	2	2	2	2	3	25.65	2	0	1
2430	1	60	1	1	158	4.22	1	0	0	3.39	1.15	173	78	26.06	3	0	90	1	0.52	115	80	2	2	2	2	3	28.75	2	0	2
2431	1	64	2	1	129	4.49	1	0	1	3.4	1.3	165	81	29.75	4	1	99	1	0.6	113	78	2	2	2	2	1	44.2	3	1	4
2432	1	55	1	1	177	4.1	1	0	0	4.34	0.9	166	64	23.23	2	0	82	0	0.49	110	80	2	2	2	3	3	15.3	1	0	1
2433	1	68	1	1	140	4.24	1	0	0	3.87	0.68	160	60	23.44	2	0	78	0	0.49	110	80	2	2	1	3	3	8.84	1	0	1
2434	2	63	1	2	115	5.44	1	0	0	4.22	1.1	156	55	22.6	2	0	78	0	0.5	110	80	2	2	2	3	3	22	2	0	1
2435	1	56	1	1	167	4.58	1	0	0	5.25	1.07	162	55	20.96	2	0	72	0	0.44	109	81	2	1	1	2	3	7.49	1	0	1
2436	2	67	2	1	125	5.21	1	0	1	6.3	0.6	155	68	28.3	4	1	88	1	0.57	105	75	2	2	2	2	3	18	1	0	2
2438	2	61	1	1	138	5.76	1	0	0	6.1	0.8	153	52	22.21	2	0	73	0	0.48	108	79	2	2	2	2	1	12	1	0	1
2439	1	58	1	1	151	4.81	1	0	0	3.8	1.1	176	80	25.83	3	0	93	1	0.53	113	78	2	2	2	2	3	30.8	3	0	1
2440	1	75	1	1	144	5	1	0	0	3.7	0.8	162	54	20.58	2	0	87	0	0.54	110	75	2	1	1	2	3	17.6	1	0	1
2441	2	58	1	1	134	17.78	3	1	0	5.2	3.9	150	50	22.22	2	0	89	1	0.59	108	78	2	2	2	2	1	120.9	4	1	3
2442	2	60	1	1	130	4.28	1	0	0	4.8	1.2	157	49	19.88	2	0	80	0	0.51	108	78	2	2	2	2	1	26.4	2	0	1
2443	2	64	1	2	116	7.17	3	1	0	4.05	0.55	142	44	21.82	2	0	70	0	0.49	108	75	2	2	2	3	3	6.6	1	0	1
2444	2	57	1	1	117	3.99	1	0	0	4.59	1.51	163	59	22.21	2	0	75	0	0.46	112	72	2	2	2	2	3	25.67	2	0	1
2445	2	56	1	1	125	5.03	1	0	0	3.5	1.9	153	51	21.79	2	0	72	0	0.47	111	74	2	2	2	2	3	26.6	2	0	1
2446	1	61	2	1	137	4.66	1	0	0	4.54	1.34	165.5	59	21.54	2	0	82	0	0.5	110	73	2	2	1	3	1	22.78	2	0	1
2447	2	56	1	1	144	4.99	1	0	0	3.87	0.83	160	63	24.61	3	0	78	0	0.49	110	74	2	2	2	2	3	16.6	1	0	1
2448	2	56	1	1	134	4.98	1	0	0	3.8	1.5	155	62.8	26.14	3	0	85	1	0.55	109	75	2	2	2	2	3	40.5	3	1	3
2449	2	57	1	1	122	5.67	1	0	0	5.1	1.2	158	60	24.03	3	0	72	0	0.46	115	68	2	2	2	2	3	16.8	1	0	1
2450	2	58	1	1	141	4.4	1	0	0	6.32	0.7	155	48	19.98	2	0	69	0	0.43	110	71	2	2	2	2	1	7.7	1	0	1
2451	1	56	1	1	149	4.92	1	0	0	3	0.7	172	65	21.97	2	0	72	0	0.42	106	74	2	2	2	2	3	4.9	1	0	1
2452	2	69	1	2	108	4.91	1	0	0	6.25	6.15	146	48	22.52	2	0	88	1	0.6	125	70	2	2	2	2	3	184.5	4	1	3
2453	2	57	2	1	132	5.61	1	0	0	5.8	0.9	167	63	22.59	2	0	80	0	0.48	115	69	2	2	2	2	3	19.8	2	0	1
2454	1	63	1	1	148	4.73	1	0	0	6.5	1.2	158	60	24.03	3	0	75	0	0.47	115	69	2	2	2	2	3	12	1	0	1
2455	2	60	2	1	142	4.71	1	0	0	5.94	1.03	168	58	20.55	2	0	74	0	0.44	115	70	2	2	2	2	3	16.48	1	0	1
2456	1	56	1	1	112	5.15	1	0	0	4.15	0.59	168	53	18.78	2	0	72	0	0.43	115	75	2	1	1	3	3	4.13	1	0	1
2457	2	58	1	1	117	4.49	1	0	0	4.5	1.1	160	55.2	21.56	2	0	70	0	0.44	115	65	2	2	2	2	1	13.2	1	0	1
2458	2	58	1	1	143	4.99	1	0	0	6.2	1.8	159	61	24.13	3	0	74	0	0.47	115	70	2	2	2	2	3	28.8	3	0	1
2459	2	72	1	1	114	5.08	1	0	0	5.8	1.5	152	53.5	23.16	2	0	90	1	0.59	114	68	2	2	2	2	1	48	4	1	3
2460	1	58	2	1	153	5.7	1	0	0	4	0.9	157.5	63.9	25.76	3	0	85	0	0.54	113	73	2	1	1	2	1	18	1	0	1
2461	2	61	1	2	135	9.61	3	1	1	4.94	2.72	160	84	32.81	4	1	110	1	0.69	110	65	2	2	2	2	1	141.44	4	1	4
2462	1	58	1	1	113	4.3	1	0	0	2.7	0.7	170	59	20.42	2	0	88	0	0.52	110	70	2	2	2	2	3	16.1	1	0	1
2463	1	57	1	1	179	4.02	1	0	0	4.14	0.54	170	63	21.8	2	0	80	0	0.47	110	70	2	1	1	3	3	8.1	1	0	1
2464	2	62	1	1	137	3.89	1	0	0	3.31	1.1	152	48	20.78	2	0	70	0	0.46	110	70	2	2	2	3	3	13.2	1	0	1
2465	1	58	1	1	136	8.97	3	1	0	5.6	1.21	164	52	19.33	2	0	69	0	0.42	110	68	2	2	2	2	1	4.84	1	0	1
2466	2	67	1	1	138	4.86	1	0	0	2.96	1.78	152	53	22.94	2	0	68	0	0.45	110	70	2	2	2	3	3	17.8	1	0	1
2467	2	64	1	1	122	5.02	1	0	1	6	2.1	150.5	65.8	29.05	4	1	97	1	0.64	110	69	2	2	2	2	1	81.9	4	1	4
2468	2	59	1	1	130	4.61	1	0	0	5.3	2	157	57	23.12	2	0	78	0	0.5	109	72	2	2	2	2	3	40	3	1	3
2469	2	63	1	1	122	5.58	1	0	0	5.6	1.4	156	54	22.19	2	0	80	0	0.51	108	70	2	2	2	2	1	30.8	3	0	1
2470	2	67	1	1	141	4.2	1	0	0	4.4	1.1	156	63	25.89	3	0	93	1	0.6	105	75	2	2	2	2	3	38.5	3	1	3
2471	1	67	1	1	113	4.67	1	0	0	2.4	0.6	168	72	25.51	3	0	88	0	0.52	105	75	2	2	2	2	2	13.8	1	0	1
2472	2	65	1	1	131	4.81	1	0	0	4.8	1	164	62	23.05	2	0	82	0	0.5	105	73	2	2	2	2	3	24	2	0	1
2473	2	63	2	1	130	4.57	1	0	0	4.2	0.9	156	44	18.08	1	0	72	0	0.46	105	70	2	2	2	2	1	12.6	1	0	1
2474	1	75	1	1	139	5.89	1	0	0	3.3	2	164	59	21.94	2	0	70	0	0.43	105	73	2	2	2	2	3	10	1	0	1
2475	2	74	1	1	64	4.45	1	0	0	4.2	0.8	160	47	18.36	1	0	70	0	0.44	105	70	2	2	2	2	1	9.6	1	0	1
2476	2	64	1	1	129	4.32	1	0	0	6	1.1	153	41	17.51	1	0	70	0	0.46	105	70	2	2	2	2	3	13.2	1	0	1
2477	2	62	1	1	123	6.7	2	1	0	4.4	0.9	161	54	20.83	2	0	94	1	0.58	114	67	2	2	2	3	3	32.4	3	0	1
2478	1	58	1	1	150	4.3	1	0	0	4.6	3.8	173	79	26.4	3	0	88	0	0.51	110	68	2	2	2	2	2	87.4	4	1	3
2479	2	56	1	1	126	4.45	1	0	0	4.9	2.9	160	62	24.22	3	0	85	1	0.53	108	69	2	2	2	3	1	78.3	4	1	3
2480	2	55	2	1	135	5.05	1	0	0	6.4	1.6	156	51	20.96	2	0	75	0	0.48	105	69	2	2	2	2	3	27.2	2	0	1
2481	1	73	1	1	89	3.9	1	0	0	2.35	0.53	154	52	21.93	2	0	72	0	0.47	113	65	2	1	2	3	3	3.71	1	0	1
2482	1	58	1	1	139	4.99	1	0	0	4.4	1.1	175.5	76.7	24.9	3	0	98	1	0.56	109	68	2	2	2	2	3	36.3	3	1	3
2483	2	68	1	2	122	4.74	1	0	0	5	0.9	147	48	22.21	2	0	84	0	0.57	108	69	2	2	2	3	1	23.4	2	0	1
2484	2	74	1	1	140	4.31	1	0	0	5.71	1.36	145	47	22.35	2	0	81	0	0.56	113	65	2	1	1	3	3	31.28	3	0	1
2485	2	68	1	1	115	4.29	1	0	0	5.08	0.94	148	49	22.37	2	0	71	0	0.48	113	65	2	2	2	3	3	12.22	1	0	1
2486	2	62	1	1	131	4.73	1	0	0	5.58	1.04	156	55	22.6	2	0	88	1	0.56	112	63	2	2	2	3	3	31.2	3	0	2
2487	2	71	1	2	105	4.37	1	0	0	3.82	0.53	146	42	19.7	2	0	70	0	0.48	110	68	2	2	2	3	3	6.36	1	0	1
2488	2	64	1	1	129	5.2	1	0	1	3.59	0.75	159	70	27.69	3	0	102	1	0.64	109	65	2	2	1	3	1	33	3	0	2
2489	1	59	2	1	147	4.52	1	0	0	5.7	1.9	163	55	20.7	2	0	83	0	0.51	108	68	2	1	2	3	3	34.2	3	1	3
2490	1	64	2	1	123	4.29	1	0	0	6.16	1.29	175	75	24.49	3	0	85	0	0.49	105	70	2	2	2	1	1	25.8	2	0	1
2491	2	64	1	1	156	4.14	1	0	0	2.29	1.1	148	44	20.09	2	0	75	0	0.51	109	67	2	2	2	3	3	18.7	2	0	1
2492	1	70	1	1	141	6.3	2	1	0	4.79	1.55	160	62	24.22	3	0	89	0	0.56	106	67	2	2	2	3	3	37.2	3	1	3
2493	1	59	1	1	147	4.1	1	0	0	3.86	0.78	170	68	23.53	2	0	96	1	0.56	103	67	2	2	2	3	3	24.18	2	0	2
2494	1	68	1	1	140	5.12	1	0	0	3.7	1.2	164	58.9	21.9	2	0	81	0	0.49	108	63	2	1	2	2	3	19.2	2	0	1
2495	2	63	1	1	137	8.31	3	1	0	3.6	0.46	160	55	21.48	2	0	73	0	0.46	113	60	2	2	2	2	1	6.9	1	0	1
2496	2	62	1	1	139	4.3	1	0	0	8.53	1.76	153	50	21.36	2	0	90	1	0.59	110	60	2	2	2	2	1	56.32	4	1	3
2497	2	59	2	1	127	4.4	1	0	0	3.79	1.24	155	56	23.31	2	0	82	0	0.53	110	60	2	2	2	2	3	29.76	3	0	1
2498	2	57	2	1	115	4.48	1	0	0	4.33	0.78	159	55	21.76	2	0	80	0	0.5	110	60	2	2	2	2	1	17.16	1	0	1
2499	2	74	1	1	145	5.72	1	0	0	5.3	0.79	151	41	17.98	1	0	76	0	0.5	110	60	2	2	2	2	3	14.22	1	0	1
2500	2	75	1	2	124	5.35	1	0	0	4.9	2.7	151	46	20.17	2	0	68	0	0.45	110	61	2	2	2	2	3	27	2	0	1
2501	1	59	1	1	137	5.28	1	0	0	3.36	1.24	173	80	26.73	3	0	102	1	0.59	109	65	2	2	2	2	3	45.88	3	1	3
2502	1	56	1	1	136	4.68	1	0	0	4.1	0.8	162	60	22.86	2	0	83	0	0.51	109	62	2	2	2	2	3	14.4	1	0	1
2503	2	58	1	1	124	4.62	1	0	0	7.6	1.5	156	60	24.65	3	0	82	0	0.53	109	60	2	2	2	2	1	36	3	1	3
2504	1	68	1	1	144	3.54	1	0	0	2.7	0.48	173	74	24.73	3	0	90	1	0.52	108	63	2	1	2	3	3	12	1	0	1
2505	1	68	1	1	173	3.8	1	0	0	2.2	0.6	170	60	20.76	2	0	77	0	0.45	108	60	2	2	2	2	1	7.2	1	0	1
2506	2	61	1	1	120	4.29	1	0	0	4.8	0.7	155	51	21.23	2	0	82	0	0.53	105	65	2	2	2	2	3	16.8	1	0	1
2507	2	59	1	1	133	4.62	1	0	0	4.87	1	159	59	23.34	2	0	81	0	0.51	105	60	2	2	2	2	3	23	2	0	1
2508	1	82	1	1	124	4.98	1	0	0	4.66	1.1	166	67	24.31	3	0	94	1	0.57	107	58	2	2	2	2	3	31.9	3	0	1
2509	1	56	1	1	151	4.45	1	0	0	4.79	0.61	160.5	63	24.46	3	0	80	0	0.5	110	80	2	1	1	2	3	9.15	1	0	1
2510	1	62	2	1	150	6.52	2	1	0	4.65	1.05	167	70	25.1	3	0	82	0	0.49	110	75	2	2	1	2	1	17.85	1	0	1
2511	1	62	1	1	136	5	1	0	0	4.15	1.48	168	67.5	23.92	2	0	82	0	0.49	110	72	2	2	2	2	1	25.16	2	0	1
2512	1	63	1	1	140	5.24	1	0	0	3.9	0.9	170	61.1	21.14	2	0	81	0	0.48	103	66	2	2	1	2	1	14.4	1	0	1
2513	1	67	1	1	133	8.47	3	1	0	3.3	0.9	164	57.5	21.38	2	0	89	0	0.54	113	50	2	1	2	2	3	21.6	2	0	1
2514	2	56	1	1	116	5.59	1	0	0	6.3	1.1	152.5	52.8	22.7	2	0	82	0	0.54	112	75	2	2	2	2	2	26.4	2	0	1
2515	1	58	2	1	156	5.75	1	0	0	6.78	1.05	168	58	20.55	2	0	78	0	0.46	109	79	2	2	2	1	3	13.65	1	0	1
2516	1	78	1	1	132	4.31	1	0	0	6.6	0.67	178	60	18.94	2	0	80	0	0.45	107	76	2	2	2	2	1	10.05	1	0	1
2517	2	55	1	1	179	5.27	1	0	0	4.9	0.9	153	59.7	25.5	3	0	100	1	0.65	109	74	2	2	2	3	1	37.8	3	1	3
2518	2	60	1	1	112	4.67	1	0	0	5.2	1.6	155.5	54.9	22.7	2	0	87	1	0.56	106	74	2	2	2	2	1	46.4	4	1	3
2519	2	56	1	1	131	5.97	1	0	1	4.6	0.7	162	75	28.58	4	1	82	0	0.51	105	72	2	2	2	2	3	16.8	1	0	2
2520	1	58	1	1	128	8.77	3	1	0	4.8	0.47	168	55	19.49	2	0	74	0	0.44	104	72	2	2	2	2	3	4.23	1	0	1
2521	1	66	1	1	119	4.43	1	0	0	3.66	0.89	158	41	16.42	1	0	67	0	0.42	104	72	2	2	1	3	3	1.78	1	0	1
2522	1	60	1	1	133	5.43	1	0	0	4	0.7	162.5	59.2	22.42	2	0	84	0	0.52	113	66	2	2	2	2	3	13.3	1	0	1
2523	2	59	1	1	103	4.4	1	0	0	4.9	1.2	159	59.2	23.42	2	0	85	1	0.53	109	61	2	2	2	2	3	32.4	3	0	2
2524	1	73	2	1	156	5.95	1	0	0	5.1	1.5	160	48	18.75	2	0	74	0	0.46	111	63	2	2	1	2	1	13.5	1	0	1
2525	2	67	2	1	110	4.7	1	0	0	3.67	1.95	155	55	22.89	2	0	82	0	0.53	109	59	2	2	2	2	3	46.8	4	1	3
2526	2	60	1	1	138	6.04	1	0	0	5.24	0.84	163	50	18.82	2	0	75	0	0.46	109	71	2	2	2	2	1	14.28	1	0	1
2527	1	67	1	1	117	5.18	1	0	0	3.8	10.2	166	66.9	24.28	3	0	88	0	0.53	108	68	2	2	2	2	1	234.6	4	1	3
2528	2	61	1	2	138	5.23	1	0	0	4.09	1.29	165	72	26.45	3	0	90	1	0.55	106	60	2	2	1	2	1	41.28	3	1	3
2529	2	72	1	1	135	4.69	1	0	0	6.05	0.68	143	45	22.01	2	0	82	0	0.57	106	58	2	2	2	3	3	16.32	1	0	1
2530	2	70	1	1	121	4.92	1	0	0	4.3	1.6	156	58	23.83	2	0	88	1	0.56	107	50	2	2	2	2	3	48	4	1	3
2531	2	62	1	1	94	4.98	1	0	0	4	1.2	153	44.6	19.05	2	0	73	0	0.48	106	69	2	2	2	3	3	18	1	0	1
2532	2	63	1	1	131	5.23	1	0	0	6.5	1.9	166	70	25.4	3	0	80	0	0.48	104	69	2	2	2	2	3	41.8	3	1	3
2533	1	68	1	2	80	3.93	1	0	0	2.72	0.59	172	69	23.32	2	0	84	0	0.49	107	57	2	2	2	3	3	11.21	1	0	1
2534	2	57	1	1	149	5.11	1	0	1	3.9	1.1	145.5	61.5	29.05	4	1	120	1	0.82	113	73	2	2	2	3	3	68.2	4	1	4
2535	1	69	2	1	150	4.66	1	0	0	4.4	1.6	162	65	24.77	3	0	87	0	0.54	103	83	2	2	2	2	1	35.2	3	1	3
2536	2	73	1	2	132	4.13	1	0	0	6.27	0.57	150	42	18.67	2	0	70	0	0.44	103	80	2	1	1	2	2	6.84	1	0	1
2537	1	63	1	1	117	4.58	1	0	0	5.2	0.7	171.5	65.4	22.24	2	0	88	0	0.51	111	72	2	2	1	2	3	16.1	1	0	1
2538	1	60	1	1	150	3.84	1	0	1	3	0.9	176	88	28.41	4	1	100	1	0.57	108	73	2	2	2	2	1	31.5	3	0	2
2539	2	65	1	1	108	4.59	1	0	0	5	1.4	155	58	24.14	3	0	86	1	0.55	108	68	2	2	2	2	1	39.2	3	1	3
2540	2	62	1	1	127	5.41	1	0	0	3.7	2.5	161	54	20.83	2	0	97	1	0.6	103	73	2	2	2	3	3	97.5	4	1	3
2541	1	73	1	1	145	6.45	2	1	0	5.3	0.6	175	60	19.59	2	0	84	0	0.48	103	73	2	2	1	3	1	11.4	1	0	1
2542	2	73	1	1	132	4.67	1	0	0	5.83	0.81	160	57	22.27	2	0	78	0	0.49	103	71	2	2	2	2	1	16.2	1	0	1
2543	2	69	1	1	129	4.54	1	0	0	4.5	0.7	155	52.5	21.85	2	0	76	0	0.49	103	71	2	2	2	2	1	12.6	1	0	1
2544	2	60	1	1	122	5.91	1	0	0	6.4	1.5	148	59	26.94	3	0	89	1	0.6	100	74	2	2	2	3	1	46.5	4	1	3
2545	2	60	2	1	140	3.91	1	0	0	7.08	1.83	160	50	19.53	2	0	73	0	0.46	103	68	2	2	2	2	1	27.45	2	0	1
2546	2	55	1	1	129	4.26	1	0	0	5.3	1.3	160	59	23.05	2	0	84	0	0.53	103	68	2	2	2	2	1	33.8	3	1	3
2547	1	63	1	1	147	4.79	1	0	0	3.7	0.9	170	60	20.76	2	0	85	0	0.5	108	60	2	2	2	3	1	18	1	0	1
2548	1	69	1	1	149	13.13	3	1	0	3.22	0.48	170	60	20.76	2	0	80	0	0.47	103	60	2	2	2	2	3	7.2	1	0	1
2549	1	58	1	1	130	5.1	1	0	0	4.3	1.2	161	55.5	21.41	2	0	77	0	0.48	103	65	2	2	2	2	1	14.4	1	0	1
2550	2	57	2	1	141	13.26	3	1	0	7.24	0.86	154	46	19.4	2	0	87	1	0.56	103	59	2	2	2	2	1	24.94	2	0	1
2551	2	55	2	1	139	3.89	1	0	0	6.62	0.59	159	57	22.55	2	0	75	0	0.47	103	58	2	2	2	2	1	10.03	1	0	1
2552	2	57	1	2	117	4.37	1	0	0	3.7	0.8	159.5	63	24.76	3	0	91	1	0.57	112	58	2	2	2	2	2	26.4	2	0	1
2553	1	62	1	1	128	4.63	1	0	0	5.7	9.3	166.5	71.3	25.72	3	0	90	1	0.54	118	80	2	2	2	2	3	232.5	4	1	3
2554	2	58	1	1	112	4.58	1	0	0	6	1	155	48.9	20.35	2	0	79	0	0.51	105	75	2	2	2	2	1	21	2	0	1
2555	2	58	1	1	147	7.94	3	1	1	5.68	1.08	147	60	27.77	3	0	100	1	0.68	117	72	2	2	2	2	3	45.36	3	1	3
2556	2	66	1	1	131	4.15	1	0	0	4.82	0.83	146	44	20.64	2	0	77	0	0.53	104	67	2	2	2	3	3	15.77	1	0	1
2557	2	60	1	1	125	4.59	1	0	0	5.26	0.82	154	42	17.71	1	0	67	0	0.44	103	56	2	2	2	2	2	7.38	1	0	1
2558	2	58	1	1	129	4.73	1	0	0	5.59	0.96	160	52	20.31	2	0	72	0	0.45	101	81	2	2	2	2	3	13.44	1	0	1
2559	1	55	1	1	113	4.41	1	0	0	6	1.02	172	73	24.68	3	0	96	1	0.56	104	73	2	2	2	2	3	31.62	3	0	1
2560	1	72	1	1	172	6.73	2	1	0	4.1	0.7	168.5	50	17.61	1	0	74	0	0.44	103	71	2	2	2	2	3	6.3	1	0	1
2561	2	60	2	1	138	4.05	1	0	0	4.06	1.04	156	55	22.6	2	0	80	0	0.51	101	70	2	2	2	3	1	22.88	2	0	1
2562	2	66	1	1	34	5.93	1	0	0	4.2	1.3	146	50.8	23.83	2	0	87	1	0.6	113	66	2	2	2	2	3	37.7	3	1	3
2563	2	56	1	2	134	5.13	1	0	0	6.93	2	155	50	20.81	2	0	70	0	0.45	101	61	2	2	2	2	1	24	2	0	1
2564	2	72	1	2	143	10.79	3	1	0	4.6	0.8	148	56	25.57	3	0	110	1	0.74	101	51	2	1	1	2	3	41.6	3	1	3
2565	2	65	1	1	119	4.9	1	0	0	4.2	0.6	161.5	50.2	19.25	2	0	68	0	0.42	106	69	2	2	2	2	3	6	1	0	1
2566	1	55	1	1	125	4.61	1	0	0	3.4	0.6	153.5	52.3	22.2	2	0	82	0	0.53	98	66	2	2	2	2	1	10.2	1	0	1
2567	1	60	1	1	144	4.73	1	0	0	4.75	0.75	160	55	21.48	2	0	70	0	0.44	121	70	2	2	2	2	1	3.75	1	0	1
2568	2	70	1	2	125	5.01	1	0	1	5.08	1.13	151	100	43.86	4	1	86	1	0.57	110	80	2	2	2	2	3	31.64	3	0	2
2569	2	57	2	1	136	4.74	1	0	0	5.32	3.79	159	52	20.57	2	0	80	0	0.5	105	75	2	2	2	2	3	83.38	4	1	3
2570	2	59	2	1	136	6.85	2	1	0	3.99	1.2	164	64	23.8	2	0	84	0	0.51	100	80	2	2	2	2	3	31.2	3	0	1
2571	2	69	1	1	145	3.91	1	0	0	5.67	1.27	154	54	22.77	2	0	78	0	0.51	100	80	2	2	2	3	3	25.4	2	0	1
2572	2	55	1	1	122	5.4	1	0	0	3.97	0.86	160	64	25	3	0	86	1	0.54	98	69	2	2	2	3	3	24.08	2	0	2
2573	1	58	1	1	124	5.38	1	0	0	3.96	0.48	174	73	24.11	3	0	90	1	0.52	98	66	2	2	2	3	3	12	1	0	2
2574	2	57	1	1	130	4.64	1	0	0	5.42	2.24	159	57	22.55	2	0	77	0	0.48	101	71	2	2	2	2	1	42.56	3	1	3
2575	2	56	1	1	130	6	1	0	0	4	0.7	165.5	64	23.37	2	0	85	1	0.51	105	65	2	2	2	2	1	18.9	2	0	2
2576	1	59	1	1	160	6.14	2	1	1	4.75	1.22	173	83	27.73	3	0	90	1	0.52	101	70	2	2	2	2	3	30.5	3	0	2
2577	1	64	2	1	139	4.05	1	0	0	3.66	0.62	167	61	21.87	2	0	80	0	0.48	100	65	2	1	2	3	2	9.3	1	0	1
2578	1	66	1	1	169	4.57	1	0	0	3.81	1.12	160	50	19.53	2	0	70	0	0.44	100	70	2	2	1	3	3	5.6	1	0	1
2579	2	57	1	1	144	5.7	1	0	0	5.49	0.88	154	49	20.66	2	0	69	0	0.45	100	70	2	2	2	3	3	9.68	1	0	1
2580	2	73	1	1	120	4.86	1	0	0	5.8	0.9	170	55	19.03	2	0	68	0	0.4	98	69	2	2	2	2	3	9	1	0	1
2581	1	59	1	1	145	4.16	1	0	0	4.27	0.48	168	58	20.55	2	0	80	0	0.48	98	69	2	2	2	3	3	7.2	1	0	1
2582	1	62	1	1	175	5.27	1	0	0	5.5	1.2	159.5	58.6	23.03	2	0	90	1	0.56	103	63	2	1	2	2	1	30	3	0	2
2583	2	60	1	1	161	3.97	1	0	0	3.2	0.47	156	55	22.6	2	0	76	0	0.49	100	68	2	2	2	3	3	8.46	1	0	1
2584	1	60	1	1	128	15.58	3	1	0	3.9	0.8	167	60.5	21.69	2	0	84	0	0.5	99	67	2	2	1	2	1	15.2	1	0	1
2585	1	58	1	1	140	4.5	1	0	0	4.5	1.82	174	74	24.44	3	0	92	1	0.53	105	60	2	2	2	2	3	49.14	4	1	3
2586	2	56	2	1	100	5.5	1	0	0	4.4	0.7	151	46	20.17	2	0	76	0	0.5	105	60	2	2	2	2	3	12.6	1	0	1
2587	1	60	1	1	138	5.18	1	0	0	3.65	2.14	165	70	25.71	3	0	98	1	0.59	100	65	2	2	2	2	1	70.62	4	1	3
2588	1	59	1	1	138	4.59	1	0	0	4.74	0.73	159	64	25.32	3	0	86	0	0.54	100	60	2	2	2	2	3	15.33	1	0	1
2589	1	58	1	1	155	7.23	3	1	0	4.29	0.74	173	69	23.05	2	0	80	0	0.46	100	60	2	2	2	2	3	11.1	1	0	1
2590	1	83	1	1	160	4.6	1	0	0	3.8	0.79	160	45	17.58	1	0	70	0	0.44	100	65	2	2	1	3	3	3.95	1	0	1
2591	2	65	2	1	105	4.6	1	0	0	5.4	1.6	151	45	19.74	2	0	72	0	0.48	98	63	2	2	2	3	1	22.4	2	0	1
2592	2	63	1	2	128	4.89	1	0	0	6.3	1	158	65	26.04	3	0	81	0	0.51	95	65	2	2	2	2	1	23	2	0	1
2593	2	71	1	1	121	4.62	1	0	0	4.79	1.54	156	55	22.6	2	0	77	0	0.49	95	65	2	2	2	2	3	29.26	3	0	1
2594	1	75	1	1	114	4.65	1	0	0	5	2.1	159	57	22.55	2	0	74	0	0.47	95	60	2	2	2	2	3	18.9	2	0	1
2595	2	58	1	1	125	5.89	1	0	0	5.22	1.01	150	44	19.56	2	0	72	0	0.48	95	60	2	2	2	2	3	14.14	1	0	1
2596	2	76	1	2	111	4.3	1	0	0	5	1	156	46	18.9	2	0	83	0	0.53	98	59	2	2	2	3	1	25	2	0	1
2597	1	75	1	1	147	4.55	1	0	0	4.49	1.08	160	63	24.61	3	0	88	0	0.55	100	54	2	2	2	1	1	24.84	2	0	1
2598	2	57	2	1	116	4.3	1	0	0	6.4	1.5	158	57.5	23.03	2	0	84	0	0.53	93	66	2	2	2	2	1	39	3	1	3
2599	2	61	1	1	105	4.45	1	0	0	3.3	0.8	165.5	48.6	17.74	1	0	74	0	0.45	99	65	2	2	2	3	3	12.8	1	0	1
2600	1	59	1	1	140	7.35	3	1	0	3.9	1.1	166	57.7	20.94	2	0	85	0	0.51	107	56	2	2	2	2	1	22	2	0	1
2601	1	55	1	1	133	4.74	1	0	0	4.5	1.7	171	52	17.78	1	0	72	0	0.42	95	78	2	1	2	1	3	11.9	1	0	1
2602	2	55	1	1	107	4.92	1	0	0	5.2	1.3	159.5	47.5	18.67	2	0	87	1	0.55	95	67	2	2	1	2	1	37.7	3	1	3
2603	2	73	1	1	73	3.94	1	0	0	3.4	0.6	159	44.4	17.56	1	0	72	0	0.42	96	46	2	2	2	3	3	8.4	1	0	1
2604	2	57	2	1	127	5.02	1	0	0	5.84	1.1	160	50	19.53	2	0	75	0	0.47	93	70	2	2	2	2	3	18.7	2	0	1
2605	2	55	1	1	134	4.89	1	0	0	5.53	1.61	161	60	23.15	2	0	90	1	0.56	98	60	2	2	2	2	3	51.52	4	1	3
2606	2	58	1	1	124	4.79	1	0	0	5.2	0.8	151	43.1	18.9	2	0	68	0	0.45	100	59	2	2	2	3	1	8	1	0	1
2607	2	63	1	1	121	5.56	1	0	0	4.3	0.7	152	40	17.31	1	0	68	0	0.45	91	54	2	2	2	2	3	7	1	0	1
2608	1	64	2	1	166	6.05	1	0	0	6.87	1.44	171	62	21.2	2	0	82	0	0.48	95	75	2	2	2	2	3	24.48	2	0	1
2609	2	58	2	1	140	5.24	1	0	0	3.42	0.84	158	45	18.03	1	0	70	0	0.44	98	60	2	2	2	2	3	10.08	1	0	1
2610	2	59	1	1	133	4.61	1	0	0	4.6	0.9	155	52.2	21.73	2	0	89	1	0.57	90	60	2	2	2	2	3	27.9	2	0	2
2611	2	56	1	1	149	3.9	1	0	0	3.83	1.05	160	57	22.27	2	0	70	0	0.44	90	60	2	2	2	3	3	12.6	1	0	1
2612	2	57	1	1	135	5.79	1	0	0	6.6	0.88	155	51	21.23	2	0	79	0	0.51	91	62	2	2	2	2	1	18.48	2	0	1
2613	1	69	2	1	150	4.3	1	0	0	3.9	0.48	161	64	24.69	3	0	78	0	0.48	89	59	2	1	2	3	1	6.24	1	0	1
2614	1	67	1	1	130	7.01	3	1	0	5.3	0.6	167	63	22.59	2	0	85	0	0.51	89	54	2	1	1	2	3	12	1	0	1
2615	2	62	1	1	127	4.08	1	0	0	3.81	1.86	160	55	21.48	2	0	80	0	0.5	86	55	2	2	2	3	1	40.92	3	1	3
2616	2	55	1	1	141	4.53	1	0	0	3.9	0.7	163	65.5	24.65	3	0	87	1	0.53	88	58	2	2	2	2	3	20.3	2	0	1
2617	2	58	1	1	121	16.64	3	1	0	4.2	0.9	162	65	24.77	3	0	82	0	0.51	88	58	2	2	2	3	3	21.6	2	0	1
3221	2	67	1	1	139	5.1	1	0	0	5.61	1.25	158	60.5	24.23	3	0	94	1	0.59	127	77	2	2	2	2	1	45	3	1	3
3503	1	57	1	1	172	3.79	1	0	0	5.4	2.4	190	70	19.39	2	0	89	0	0.47	138	83	2	2	2	2	3	57.6	4	1	3
3504	1	62	1	1	156	3.87	1	0	0	4.25	1.33	166	73	26.49	3	0	95	1	0.57	135	80	2	2	2	2	3	39.9	3	1	3
3505	2	58	1	1	139	11.22	3	1	1	4.52	2.37	159	69	27.29	3	0	90	1	0.57	135	83	2	2	2	2	3	75.84	4	1	3
3555	2	59	2	1	135	4.59	1	0	0	5.79	3.14	156	61	25.07	3	0	89	1	0.57	135	75	2	2	2	2	3	97.34	4	1	3
3556	1	59	2	1	144	7.06	3	1	1	3.64	1.81	179	88	27.46	3	0	100	1	0.56	130	75	2	2	2	2	3	63.35	4	1	3
3560	1	63	1	1	138	6.11	2	1	0	5.06	1.82	175	79	25.8	3	0	92	1	0.53	133	67	2	2	2	2	3	49.14	4	1	3
3666	1	55	1	1	144	6.37	2	1	1	4.37	1.39	166	80	29.03	4	1	100	1	0.6	139	84	2	2	2	2	3	48.65	4	1	4
3676	1	60	1	1	140	9.38	3	1	1	3	1.2	171	98.7	33.75	4	1	116	1	0.68	137	80	2	2	2	2	1	61.2	4	1	4
3679	1	61	2	1	178	5.65	1	0	0	5.5	1.1	173	66.2	22.12	2	0	91	1	0.53	138	81	2	1	1	2	3	28.6	2	0	2
3685	1	68	1	2	142	10.41	3	1	1	3.51	0.95	166	76	27.58	3	0	90	1	0.54	139	66	2	2	2	2	3	23.75	2	0	2
3686	1	57	1	2	152	6.82	2	1	0	3.3	2	179	77.3	24.13	3	0	94	1	0.53	134	73	2	1	1	2	3	58	4	1	3
3687	2	62	1	1	128	4.75	1	0	0	4.58	2.15	161	64	24.69	3	0	91	1	0.57	129	75	2	2	2	2	3	70.95	4	1	3
3688	1	69	1	1	100	6.1	2	1	0	2.7	0.8	171	69.3	23.7	2	0	82	0	0.48	137	58	2	2	2	2	1	13.6	1	0	1
3712	2	62	2	1	109	7.21	3	1	0	7.4	10.3	151	52.9	23.2	2	0	82	0	0.54	137	82	2	2	2	2	3	247.2	4	1	3
3714	2	63	1	1	123	5.1	1	0	0	5.1	1.6	153	60.9	26.02	3	0	89	1	0.58	134	86	2	2	2	2	1	49.6	4	1	3
3727	2	59	1	1	117	12.44	3	1	0	4.5	0.9	157.5	52	20.96	2	0	79	0	0.5	139	79	2	2	2	2	3	18.9	2	0	1
3730	2	58	1	1	128	7.66	3	1	0	5.2	1.5	163	51.2	19.27	2	0	81	0	0.5	137	72	2	2	2	2	1	34.5	3	1	3
3802	2	65	1	2	139	4.44	1	0	1	5.3	1.02	151	70.5	30.92	4	1	101	1	0.67	138	85	2	2	2	2	3	43.86	3	1	4
3803	2	71	1	1	125	4.68	1	0	0	3.78	1.01	158	63	25.24	3	0	100	1	0.63	138	85	2	2	2	2	3	42.42	3	1	3
3804	2	64	1	1	127	4.1	1	0	0	5.74	1.66	160	63	24.61	3	0	90	1	0.56	138	85	2	2	2	2	3	53.12	4	1	3
3805	1	73	1	1	129	10.75	3	1	0	4.23	1.89	180	73	22.53	2	0	88	0	0.49	138	80	2	2	2	2	3	43.47	3	1	3
3806	2	71	1	2	126	6.98	2	1	0	3.87	1.58	167	65	23.31	2	0	87	1	0.52	138	84	2	2	2	2	3	45.82	3	1	3
3807	2	61	1	1	144	5.53	1	0	0	4.07	1.7	143	56	27.39	3	0	72	0	0.5	138	85	2	2	2	2	3	23.8	2	0	1
3808	2	58	1	1	121	6.68	2	1	0	3.59	1.13	160	64	25	3	0	97	1	0.61	133	80	2	2	2	2	3	44.07	3	1	3
3809	2	55	1	1	130	6.24	2	1	1	4.24	1.95	161	78	30.09	4	1	95	1	0.59	133	80	2	2	2	2	3	72.15	4	1	4
3810	1	69	1	1	122	6.01	1	0	1	3.1	1.4	171.5	90.7	30.84	4	1	107	1	0.62	139	85	2	2	2	2	1	58.8	4	1	4
3814	2	72	2	1	133	4.68	1	0	1	6.22	1.59	157	69	27.99	3	0	75	0	0.48	138	79	2	2	2	2	3	27.03	2	0	2
3821	1	67	1	1	119	5.67	1	0	1	4.2	0.9	152	71.5	30.95	4	1	115	1	0.76	135	81	2	2	2	2	1	45	3	1	4
3830	1	64	2	2	139	4.95	1	0	0	5.2	1.5	176.5	76.7	24.62	3	0	101	1	0.57	139	79	2	1	1	2	3	54	4	1	3
3834	1	65	1	1	113	5.14	1	0	0	5.9	5.3	164.5	74.2	27.42	3	0	97	1	0.59	135	76	2	1	2	2	3	169.6	4	1	3
3835	1	57	1	1	147	5.04	1	0	0	3.7	1.2	170	72.2	24.98	3	0	84	0	0.49	133	75	2	2	1	2	1	22.8	2	0	1
3837	2	56	1	1	136	4.64	1	0	0	5.7	3.7	152	60	25.97	3	0	85	1	0.56	118	70	2	2	2	2	1	99.9	4	1	3
3904	1	76	1	1	128	4.73	1	0	0	4.2	2.2	163.5	71.5	26.75	3	0	83	0	0.51	128	81	2	2	2	2	1	39.6	3	1	3
3933	1	63	1	1	124	3.99	1	0	0	3.7	3.8	177.5	79.2	25.14	3	0	98	1	0.55	138	82	2	2	1	2	1	125.4	4	1	3
3937	2	65	1	2	129	6.61	2	1	0	3.9	0.7	165	61	22.41	2	0	72	0	0.44	133	80	2	2	2	2	3	9.8	1	0	1
3940	1	55	1	1	134	8.48	3	1	0	4	1.2	163	67.5	25.41	3	0	90	1	0.55	135	69	2	2	2	3	3	30	3	0	2
3946	2	64	1	1	138	8.41	3	1	0	5.8	1.3	158	65	26.04	3	0	90	1	0.57	138	78	2	2	2	2	1	41.6	3	1	3
3948	2	55	1	2	116	5.53	1	0	0	5.2	0.5	159.5	62.4	24.53	3	0	90	1	0.56	138	76	2	2	2	2	3	16	1	0	1
3949	1	59	1	1	175	5.26	1	0	0	4.4	1.4	172	75	25.35	3	0	81	0	0.47	138	70	2	2	2	2	3	22.4	2	0	1
3953	2	61	1	1	119	4.68	1	0	0	4.5	1.3	150	45.4	20.18	2	0	77	0	0.51	128	60	2	2	2	2	3	24.7	2	0	1
3976	1	57	1	1	143	5.3	1	0	0	3.9	1.4	168	67.1	23.77	2	0	87	0	0.52	138	83	2	1	1	2	1	30.8	3	0	1
3980	2	64	1	1	127	7.06	3	1	0	3	1.3	153	49.9	21.32	2	0	84	0	0.55	135	85	2	2	2	3	3	33.8	3	1	3
4020	2	63	1	1	107	5.13	1	0	1	4.1	1.4	147.5	64.5	29.65	4	1	98	1	0.66	138	83	2	2	2	2	3	56	4	1	4
4021	1	69	2	1	136	5.17	1	0	0	4.6	1.5	161	65.9	25.42	3	0	89	0	0.55	133	80	2	2	1	2	1	36	3	1	3
4027	2	67	1	1	117	8.46	3	1	0	5.2	4.3	144	50.9	24.55	3	0	83	0	0.58	139	72	2	2	2	2	1	107.5	4	1	3
4028	2	67	2	1	101	5.52	1	0	0	5.2	1.5	155.5	57.4	23.74	2	0	84	0	0.54	137	72	2	2	2	2	1	39	3	1	3
4029	2	67	2	1	110	5.86	1	0	0	5.2	0.8	158.5	43.5	17.32	1	0	72	0	0.45	136	72	2	2	2	2	1	11.2	1	0	1
4031	1	70	1	1	128	6.4	2	1	0	4.2	0.7	158	62.8	25.16	3	0	103	1	0.65	133	69	2	1	1	2	1	26.6	2	0	1
[truncated: 4,468 more rows]
